# Supplementary material for: Systematic comparison of transcriptomes of Caco-2 cells cultured under different cellular and physiological conditions
Source: Arch Toxicol. 2023 Jan 21;97(3):737–53. doi: 10.1007/s00204-022-03430-y (PMC9862247; doi:10.1007/s00204-022-03430-y)
Supplement: Supplementary file 1 — Supplementary file1 Summary of data regarding study collection and data extraction, including a) Retrieved 330 GEO Series (n = 330) in the GEO Database, including excluding criteria b) number of genes analyzed per array platform, including excluded platforms c) data extraction from all studies using Affymetrix platforms, including model specifications and experimental set-up d) sample overview of all samples (n = 100) analyzed on Affymetrix platforms (XLSX 79 KB) [file 204_2022_3430_MOESM1_ESM.xlsx]

## Sheet: a. NCBI search (update May '21)
Title	URL	Description	Details	ShortDetails	Resource	Include	Exclude	Exclusion reason
GSE10021: mRNA expression profiles in human cell lines	/gds/200010021	We performed a global analysis of both miRNAs and mRNAs expression across sixteen human cell lines and extracted negatively correlated pairs of miRNA ...			GEO DataSets		X	No TW or advanced model; topic out of scope
GSE10108: Gene expression analysis of TNF-alpha stimulated CaCo-2 cells	/gds/200010108	The series was designed to obtain gene expression patterns of TNF-alpha stimulated CaCo-2 cells. Keywords: TNF-alpha stimulation			GEO DataSets		X	No TW or advanced model; topic out of scope
GSE101386: RNA-seq analysis of various colon cancer cell lines with TET2 overexpression	/gds/200101386	Three cancer cell line, ie SW480, SW620 and Caco-2, were treated with TET2, TET2CD and control vector lentivirus. The expression of TET2 was validate...			GEO DataSets		X	No TW or advanced model (?); overexpression study; study details could not be retrieved (incl. unpublished)
GSE10242: Comparing wild type Salmonella Typhimurium to a corA mutant	/gds/200010242	CorA is the primary Mg2+ channel in Salmonella enterica serovar Typhimurium. A strain lacking corA is attenuated in mice after infection either by or...			GEO DataSets		X	Transcriptomics not on Caco-2
GSE102573: Expression data from Caco-2 cells infected with F. nucleatum	/gds/200102573	Caco-2 cells were infected with F. nucleatum (MOI=100:1) or non-infected (control) for 24 hours. Total RNA of cells was extracted using the TRIzolÂ® Re...			GEO DataSets		X	No TW or advanced model; pathogen
GSE102885: speG affects intracellular replication, polyamine metabolism, and transcriptomes of Salmonella	/gds/200102885	The speG gene has been reported to regulate polyamine metabolism in Escherichia coli and Shigella, but its role in Salmonella remains unknown. Our pre...			GEO DataSets		X	Transcriptomics not on Caco-2
GSE104488: Dynamic Gene Network Analysis of Caco-2 Cell Response to Shiga Toxin-Producing Escherichia coli-Associated Hemolyticâ€“Uremic Syndrome	/gds/200104488	A dynamic network approach was conducted to investigate the differential Caco-2 response to two STEC isolates - EH41, isolated from a HUS patient in A...			GEO DataSets		X	No TW or advanced model; pathogen
GSE104489: Dynamic Gene Network Analysis of Caco-2 Cell Response to Shiga Toxin-Producing Escherichia coli-Associated Hemolyticâ€“Uremic Syndrome	/gds/200104489	A dynamic network approach was conducted to investigate the differential Caco-2 response to two STEC isolates - EH41, isolated from a HUS patient in A...			GEO DataSets		X	No TW or advanced model; pathogen
GSE104492: Dynamic gene network analysis of Caco-2 cell response to Shiga toxin-producing Escherichia coli-associated hemolytic-uremic syndrome	/gds/200104492	This SuperSeries is composed of the SubSeries listed below.			GEO DataSets		X	No TW or advanced model; pathogen
GSE104767: miRNA profiling of Macaca mulatta colonic epithelium samples from chronic SIV infected rhesus macaques	/gds/200104767	The study describes miRNA expression in colonic epithelium of chronic SIV-infected rhesus macaques. We profiled and characterized miRNA/mRNA expressio...			GEO DataSets		X	No TW or advanced model; topic out of scope
GSE10613: Convergence of Mutation and Epigenetic Alterations Identifies Common Target Genes in Breast and Colon Cancer	/gds/200010613	The identification and characterization of tumor suppressor genes has enhanced our understanding of the biology of cancer and enabled the development ...			GEO DataSets		X	No TW or advanced model; topic out of scope
GSE106378: HNF4alpha P1 and P2 isoforms regulate different gene networks in the colorectal cancer cell line Caco2/15.	/gds/200106378	The nuclear receptor HNF4alpha is a master regulator of gene transcription in intestinal epithelial cells where P1 and P2 isoforms are expressed. HNF4...			GEO DataSets		X	No TW or advanced model; topic out of scope
GSE107728: RTP determination in cell lines	/gds/200107728	Nine cell lines were analyzed for transcriptomics and proteomics analyses. We wanted to measure the ratio between protein and mRNA in different cell l...			GEO DataSets		X	No TW or advanced model (?); topic out of scope; study details could not be retrieved (incl. unpublished)
GSE108320: Human CRC cells (Caco2 and SW480): AURKA siRNA vs non targeted siRNA	/gds/200108320	Transcriptional profiling of Caco2 and SW480 CRC cells transfected with AURKA siRNA or a control (non-targeted) siRNA. Caco2 and SW480 both have a gai...			GEO DataSets		X	No TW or advanced model; topic out of scope
GSE10833: miRNA Cancer Cell Line Profiles	/gds/200010833	miRNA cancer cell line profiles Keywords: cancer, cell lines			GEO DataSets		X	No TW or advanced model; topic out of scope
GSE10843: mRNA Cancer Cell Line Profiles	/gds/200010843	mRNA cancer cell line profiles Keywords: cancer, cell lines			GEO DataSets		X	No TW or advanced model; topic out of scope
GSE108816: Gene expression profile of colorectal cancer cell Caco-2 after OCC-1 knockdown	/gds/200108816	OCC-1 is one of the earliest annotated long noncoding RNAs (lncRNAs) in colorectal cancer (CRC). In our study, we found that knockdown of OCC-1 by shR...			GEO DataSets		X	No TW or advanced model; topic out of scope
GSE136717: An advanced intestinal tissue model reveals host and pathogen strategies during Salmonella infection	/gds/200136717	Here, we introduce an intestinal tissue model to study human enteric infections. Our model comprises epithelial and endothelial layers, a primary inte...			GEO DataSets	X
GSE109607: Mechanistic insights into anti-cancer properties of oligomeric proanthocyanidins from grape seeds in colorectal cancer	/gds/200109607	Although the anti-cancer properties of Oligomeric Proanthocyanidins (OPCs) from grape seeds has been well recognized, the molecular mechanisms by whic...			GEO DataSets		X	No TW or advanced model; topic out of scope
GSE110410: Microarrays after exposure in Caco-2 cells to titanium dioxide food additive E171 and titanium dioxide nanoparticles and microparticles	/gds/200110410	Exposure to titanium dioxide (TiO2) food additive by ingestion increased over the years. TiO2 is used in food to give a brighter, fresher colour to sw...			GEO DataSets		X	No TW or advanced model (?); topic out of scope; study details could not be retrieved (incl. unpublished)
GSE112182: m7G methylation by METTL1 regulates let-7 microRNAs	/gds/200112182	This SuperSeries is composed of the SubSeries listed below.			GEO DataSets		X	No TW or advanced model; topic out of scope
GSE112946: Transcriptional and chromatin profiles of duodenum epithelium upon HNF4 loss in mice by RNA-seq and ChIP-seq	/gds/200112946	We find that HNF4G is an intestine-particular HNF4 paralog, and works redundantly with HNF4A for driving intestinal differentiation by controlling chr...			GEO DataSets		X	No TW or advanced model; topic out of scope
GSE11298: Tissue/Cell DNaseI sensitivity/hypersensitivity screening II	/gds/200011298	DNaseI hypersensitivity using DNase-array method on Affy platform overall design Per DNase-array method (Sabo et al Nature Methods 3:511,2006) PMID: 1...			GEO DataSets		X	Transcriptomics not on Caco-2
GSE11459: Glycerol metabolism and PrfA activity in Listeria monocytogenes	/gds/200011459	Listeria monocytogenes is able to efficiently utilize glycerol as carbon source. In a defined minimal medium the growth rate is similar (during balanc...			GEO DataSets		X	Transcriptomics not on Caco-2
GSE114672: Gene profiling-based phenotyping for identification of cellular parameters that contribute to fitness, stress-tolerance and virulence of Listeria mono...	/gds/200114672	Microbial population heterogeneity allows for a differential microbial response to environmental stresses and can lead to the selection of stress resi...			GEO DataSets		X	Transcriptomics not on Caco-2
GSE114909: Campylobacter jejuni demonstrates conserved proteomic and transcriptomic responses when co-cultured with human INT 407 and Caco-2 epithelial cells	/gds/200114909	Major foodborne bacterial pathogens, such as Campylobacter jejuni, have devised complex strategies to establish and foster intestinal infections. For ...			GEO DataSets		X	No TW or advanced model; pathogen
GSE128194: Insight on amoebiasis using a 3D model of the human intestine	/gds/200128194	Insight on amoebiasis using a 3D model of the human intestine.			GEO DataSets		X	Transcriptomics not on Caco-2; on mixed cell culture; advanced model (3D scaffold)
GSE43049: Caco-2 cells: cultured in conventional vs apical anaerobic conditions	/gds/200043049	Transcriptional profiling of Caco-2 cells comparing Caco-2 monolayers cultured in a custom built co-culture chamber, either inside a 5% COâ‚‚ incubator ...			GEO DataSets	X (duplicate)
GSE116528: Consensus Molecular Subtype predicts differential vulnerability of colorectal cancer to the survivin suppressant YM155 II	/gds/200116528	Tumor heterogeneity is a major challenge to the treatment of colorectal cancer (CRC). Recently, a transcriptome-based classification was developed, se...			GEO DataSets		X	No TW or advanced model; topic out of scope
GSE116529: Consensus Molecular Subtype predicts differential vulnerability of colorectal cancer to the survivin suppressant YM155 I	/gds/200116529	Tumor heterogeneity is a major challenge to the treatment of colorectal cancer (CRC). Recently, a transcriptome-based classification was developed, se...			GEO DataSets		X	No TW or advanced model; topic out of scope
GSE116631: SFPQ depletion is synthetically lethal with BRAFV600E in colorectal cancer cells I	/gds/200116631	Oncoproteins such as the BRAFV600E kinase entrust cancer cells with malignant properties, but they also create unique vulnerabilies. Therapeutic targe...			GEO DataSets		X	No TW or advanced model; topic out of scope; study details could not be retrieved (incl. unpublished)
GSE11757: Cell cycle dependent variation of a CD133 epitope in human embryonic stem cell, colon cancer and melanoma cell lines.	/gds/200011757	CD133 (Prominin1) is pentaspan transmembrane glycoprotein expressed in several stem cell populations and cancers. Reactivity with an antibody (AC133) ...			GEO DataSets		X	No TW or advanced model; topic out of scope
GSE118525: Bacteroides thetaiotaomicron ameliorates colon inflammation in preclinical models of Crohnâ€™s Disease [Bacteroides]	/gds/200118525	Analysis of the Bacteroides thetaiotaomicron(BT) transcriptome during co-culture with Caco-2 intestinal epithelial cells To identify potential bacter...			GEO DataSets		X	No TW or advanced model; probiotic
GSE118526: Bacteroides thetaiotaomicron ameliorates colon inflammation in preclinical models of Crohnâ€™s Disease	/gds/200118526	This SuperSeries is composed of the SubSeries listed below.			GEO DataSets		X	No TW or advanced model; probiotic
GSE120166: Somatic mutation distributions in cancer genomes vary with three-dimensional chromatin structure	/gds/200120166	Somatic mutations arise during the life history of a cell. Mutations occurring in cancer driver genes may ultimately lead to the development of clinic...			GEO DataSets		X	No TW or advanced model; topic out of scope
GSE120454: m7G methylation by METTL1 regulates let-7 microRNAs [m7G-RIP-Seq Caco2]	/gds/200120454	Methylation of N7-methylguanosine (m7G) is found at mRNA caps and at defined internal positions within abundant tRNAs and rRNAs. However, its detectio...			GEO DataSets		X	No TW or advanced model; topic out of scope
GSE120455: m7G methylation by METTL1 regulates let-7 microRNAs [m7G-RIP-Seq KD A549]	/gds/200120455	Methylation of N7-methylguanosine (m7G) is found at mRNA caps and at defined internal positions within abundant tRNAs and rRNAs. However, its detectio...			GEO DataSets		X	No TW or advanced model; topic out of scope
GSE12203: Differential gene expression in Ki-RAS and Ha-RAS cell lines.	/gds/200012203	Comparison of gene expression in Ha-RAS transformed cells versus untransformed Caco-2. Comparison of gene expression in Ki-RAS transformed cells ver...			GEO DataSets		X	No TW or advanced model; topic out of scope
GSE12225: Integrating chromosomal aberrations and gene expression profiles to dissect rectal cancer	/gds/200012225	Accurate staging of rectal tumors is essential for making the correct treatment choice. In a previous study, we found that loss of 17p, 18q and gain o...			GEO DataSets		X	No TW or advanced model; topic out of scope
GSE122434: Systemic effects of the long noncoding RNA COSMOC in autism spectrum disorders	/gds/200122434	Autism Spectrum Disorders are complex neurodevelopmental disorders often attributed to specific mutated genes that collectively affect less than 10% o...			GEO DataSets		X	No TW or advanced model (?); topic out of scope; study details could not be retrieved (incl. unpublished)
GSE125342: Effect of sodium hydrosulfide on gene expression of intestinal epithelial cells	/gds/200125342	The transcriptome sequencing was used to study effects of H2S on the intracellular processes in human colon carcinoma cell line Caco-2. The results es...			GEO DataSets		X	No TW or advanced model (?); topic out of scope; study details could not be retrieved (incl. unpublished)
GSE12605: The effect of prohibitin overexpression in Caco2-BBE intestinal epithelial cells	/gds/200012605	To determine the effect of prohibitin overexpression on global gene expression in Caco2-BBE intestinal epithelial cells.			GEO DataSets		X	No TW or advanced model (?); topic out of scope; study details could not be retrieved (incl. unpublished)
GSE49900: Gene expression in Caco-2 cells co-cultured with bacteria in an apical anaerobic environment	/gds/200049900	Transcriptional profiling of Caco-2 cells co-cultured with Faecalibacterium prausnitzii DSM17677, Lactobacilus rhamnosus HN001, UV-killed F. prausnitz...			GEO DataSets	X
GSE12924: Temporal gene expression and probiotic attributes of Lactobacillus acidophilus during growth in milk	/gds/200012924	Lactic acid bacteria have been used as starter strains in the production of fermented dairy products for centuries. Lactobacillus acidophilus is a wid...			GEO DataSets		X	Transcriptomics not on Caco-2
GSE130226: Inactivation of CFTR by CRISPR/Cas9 alters transcriptional regulation of inflammatory pathways and other networks	/gds/200130226	Individuals with cystic fibrosis (CF) experience elevated inflammation in multiple organs, but whether this reflects an inherent feature of CF cells o...			GEO DataSets		X	No TW or advanced model; topic out of scope
GSE130234: Gene expression profile in Caco-2 cells upon co-treatment with lovastatin and selective AHR ligands	/gds/200130234	We report high-throughput profiling of gene expression from human colon adenocarcinoma Caco-2 line. We profile mRNA in lovastatin-treated cells, and e...			GEO DataSets		X	No TW or advanced model; topic out of scope
GSE130714: A survey of Fusobacterium nuceatum genes modulated by host cell infection	/gds/200130714	Here we report comprehensive transcriptomic profiles from Fusobacterium nucleatum (Fn) under conditions that mimic the first stages of bacterial infec...			GEO DataSets		X	No TW or advanced model; pathogen
GSE21976: Effects of Bifidobacterium bifidum PRL2010 on gene expression in intestinal epithelial cells	/gds/200021976	Analysis of gene expression in Caco-2 intestinal epithelial cells stimulated with Bifidobacterium bifidum PRL2010. We used microarrays to investigate ...			GEO DataSets	X
GSE132807: Looping of upstream cis-regulatory elements is required for CFTR expression in human airway epithelial cells [ChIP-seq]	/gds/200132807	The CFTR gene lies within an invariant topologically associated domain (TAD) demarcated by CTCF and cohesin, but shows cell-type specific control mech...			GEO DataSets		X	No TW or advanced model; topic out of scope
GSE132808: Looping of upstream cis-regulatory elements is required for CFTR expression in human airway epithelial cells	/gds/200132808	This SuperSeries is composed of the SubSeries listed below.			GEO DataSets		X	No TW or advanced model; topic out of scope
GSE133226: A large-scale comparative study of isoform expressions measured on four platforms	/gds/200133226	The NanoString experiment were conducted on 59 cell lines including 12 ovary cell lines, 12 lung cell lines, 11 colon cell lines, 10 breast...			GEO DataSets		X	No TW or advanced model; topic out of scope
GSE13403: Cell type dependent comparison and strain specific comparison	/gds/200013403	Enterohemorrhagic Escherichia coli (EHEC) is a gram negative enteric bacterial pathogen that can cause hemorrhagic colitis and heamolytic uremic syndr...			GEO DataSets		X	No TW or advanced model; pathogen; study details could not be retrieved (incl. unpublished)
GSE13404: Comparison of acid treated and untreated	/gds/200013404	Enterohemorrhagic Escherichia coli (EHEC) is a gram negative enteric bacterial pathogen that can cause hemorrhagic colitis and heamolytic uremic syndr...			GEO DataSets		X	No TW or advanced model; pathogen; study details could not be retrieved (incl. unpublished)
GSE13405: Host pathogen interaction at a transcriptional level	/gds/200013405	This SuperSeries is composed of the SubSeries listed below.			GEO DataSets		X	No TW or advanced model; pathogen; study details could not be retrieved (incl. unpublished)
GSE135383: C. difficile-associated antibiotics prime the host for infection by a microbiome-independent mechanism	/gds/200135383	The most clinically relevant risk factor for Clostridioides difficile-associated disease (CDAD) is recent antibiotic treatment. Though most broad-spec...			GEO DataSets		X	No TW or advanced model (?); pathogen; study details could not be retrieved (incl. unpublished)
GSE135459: Colorectal cancer cell lines basal expression [microarray]	/gds/200135459	We performed microarray analysis of four colorectal cancer cell lines (Caco2, HCT116, SW480, and SW620).			GEO DataSets		X	No TW or advanced model (?); topic out of scope; study details could not be retrieved (incl. unpublished)
GSE135460: Colorectal cancer cell lines with SETDB1 depletion [RNA-seq]	/gds/200135460	We performed RNA sequencing analysis of three colorectal cancer cell lines (Caco2, HCT116, SW480) with SETDB1 knockdown. Samples were obtained after f...			GEO DataSets		X	No TW or advanced model (?); topic out of scope; study details could not be retrieved (incl. unpublished)
GSE135461: Expression profiling of colorectal cancer cell lines	/gds/200135461	This SuperSeries is composed of the SubSeries listed below. These data are associated with single-cell RNA-seq data available at SRA at accession: SR...			GEO DataSets		X	No TW or advanced model (?); topic out of scope; study details could not be retrieved (incl. unpublished)
GSE135873: Effect of zinc chelation in Caco-2 cells	/gds/200135873	To identify the molecular pathways that are perturbed due to transient zinc chelation Zinc is known to regulate the functions of about 10% of the huma...			GEO DataSets		X	No TW or advanced model; topic out of scope
GSE13598: mRNA expression of 131 cancer cell lines	/gds/200013598	131 human cancer cell lines' mRNA expression profiles have been characterized. Keywords: Cell Line Comparison			GEO DataSets		X	No TW or advanced model; topic out of scope
GSE79383: A microfluidics-based in vitro model of the gastrointestinal human-microbe interface	/gds/200079383	We have developed a microfluidics-based in vitro model of the human gut allowing co-culture of human and microbial cells and subsequent multi-omic ass...			GEO DataSets	X
GSE65790: Contributions of microbiome and mechanical deformation to intestinal bacterial overgrowth and inflammation in a human gut-on-a-chip	/gds/200065790	A human gut-on-a-chip microdevice was used to coculture multiple commensal microbes in contact with living human intestinal epithelial cells for more ...			GEO DataSets	X
GSE14: Cancer Genome Anatomy Project (CGAP) SAGE Libraries	/gds/200000014	This series represents the Cancer Genome Anatomy Project SAGE library collection. Libraries contained herein were either produced through CGAP fundin...			GEO DataSets		X	No TW or advanced model; topic out of scope
GSE109471: Development of a primary human Small Intestine-on-a-Chip using biopsy-derived organoids	/gds/200109471	Here we describe a method for fabricating a primary human Small Intestine-on-a-Chip (Intestine Chip) containing epithelial cells isolated from healthy...			GEO DataSets		X	Data used from previously deposited DataSet (Kim et al. 2012; GSE65790)
GSE140455: Functional genomics of human colon organoids (RNA-Seq)	/gds/200140455	Organoids are a valuable 3D model to study the differentiated functions of the human intestinal epithelium. They are a particularly powerful tool to m...			GEO DataSets		X	Transcriptomics not on Caco-2
GSE81867: miRNA-mediated expression switch of cell adhesion genes driven by microcirculation in chip	/gds/200081867	Changes in cell adhesion molecule (CAM) expression and miRNAs regulating them are known to be involved in malignant progression in colon cancer. We in...			GEO DataSets	X (study retrieved)
GSE17027: Regulation of intestinal epithelial cells transcriptome by enteric glial cells	/gds/200017027	Identification of cellular functions and signalling pathways of intestinal epithelial cells modulated by enteric glial cells Keywords: Transcriptome ...			GEO DataSets	X (study not linked, but retrieved)
GSE142507: CDK1-formin signal confers microvillar effacement by an attaching and effacing (A/E) pathogen	/gds/200142507	Enterohemorrhagic Escherichia coli (EHEC) induces the attachment and effacement of intestinal microvilli. While the molecular mechanisms contributed t...			GEO DataSets		X	Transcriptomics not on Caco-2
GSE14284: Molecular signatures of N-nitroso compounds in Caco-2 cells: implications for colon carcinogenesis	/gds/200014284	N-nitroso compounds (NOC) are genotoxic compounds and animal carcinogens, and may play a role in human cancer development. Since the gastro-intestinal...			GEO DataSets		X	No TW or advanced model; topic out of scope
GSE144004: RNA-seq data from Giardia intestinalis WB trohozoites infecting human Caco-2 cells	/gds/200144004	RNA-seq data from Giardia intestinalis WB trohozoites infecting human Caco-2 cells			GEO DataSets		X	No TW or advanced model; pathogen
GSE14476: Effect of tocopherol on caco-2 cells.	/gds/200014476	Caco-2 cells (clone TC7) were cultured for 15 days post confluence on plastic dishes to reach the differentiation, then cells were treated for 24h wit...			GEO DataSets		X	No TW or advanced model; topic out of scope; study details could not be retrieved (incl. unpublished)
GSE145303: Next generation sequencing transcriptome analysis of polarized colonic Caco-2 cells exposed to prebiotics GOS and FOS	/gds/200145303	Objective: The purpose of this study is to describe colonic cells differential transcriptomes and cellular pathways directly modulated by exposure to …			GEO DataSets		X	TW, prebiotics, no proper control (only monosaccharides)
GSE14538: Effect of mesalazine on Caco2 cells	/gds/200014538	Several reports indicate that mesalazine (5-aminosalicylic acid or 5-ASA) is a promising candidate for the chemoprevention of Colo-Rectal Cancer (CRC)...			GEO DataSets		X	No TW or advanced model; topic out of scope
GSE145594: Colibactin DNA damage signature indicates mutational impact in colorectal cancer	/gds/200145594	Colibactin, a potent genotoxin of Escherichia coli, causes DNA double strand breaks (DSBs). We investigated if colibactin creates a particular DNA dam...			GEO DataSets		X	No TW or advanced model; pathogen
GSE1474: Caco-2 and T84 cells stimulated with with flagellin, lymphotox beta or TNF alpha	/gds/200001474	14 day old Caco-2 and T84 cells were treated with flagellin, lymphotox beta or TNF alpha, respectively, and their expression profile compared to non-s...			GEO DataSets	X
GSE148729: Gene expression profiling of SARS-CoV-1/2 infected human cell lines at bulk and single-cell level	/gds/200148729	To identify human genes and cellular pathways influencing SARS-CoV-1 and SARS-CoV-2 infection, we performed genome-wide measurements of different aspe...			GEO DataSets		X	No TW or advanced model (?); topic out of scope; study details could not be retrieved (incl. unpublished)
GSE14910: Transcriptional responses to nanoparticulate matter in human colon cancer cells.	/gds/200014910	This study evaluated transcriptional effects of particles smaller than 100 nm of carbon black, SiO2, Al2O3, TiO2, ZnO and Fe203. Since there is conce...			GEO DataSets		X	No TW or advanced model (?); topic out of scope; study details could not be retrieved (incl. unpublished)
GSE149370: SFPQ depletion is synthetically lethal with BRAFV600E in colorectal cancer cells II	/gds/200149370	Oncoproteins such as the BRAFV600E kinase entrust cancer cells with malignant properties, but they also create unique vulnerabilies. Therapeutic targe...			GEO DataSets		X	No TW or advanced model; topic out of scope; study details could not be retrieved (incl. unpublished)
GSE149371: SFPQ depletion is synthetically lethal with BRAFV600E in colorectal cancer cells	/gds/200149371	This SuperSeries is composed of the SubSeries listed below.			GEO DataSets		X	No TW or advanced model; topic out of scope; study details could not be retrieved (incl. unpublished)
GSE15132: Riboflavin depletion impairs cell proliferation in intestinal cells: Identification of mechanisms and consequences	/gds/200015132	Microarray analysis has been applied to the cell proliferation in a human colonic cel line, Caco-2. We have shown previously that a moderate riboflavi...			GEO DataSets		X	No TW or advanced model; topic out of scope
GSE15309: Cancer Genome Anatomy Project (CGAP) Human SAGE	/gds/200015309	This series represents the Cancer Genome Anatomy Project SAGE library collection. Libraries contained herein were either produced through CGAP fundin...			GEO DataSets		X	No TW or advanced model; topic out of scope
GSE15311: Cancer Genome Anatomy Project (CGAP) Mouse SAGE	/gds/200015311	This series represents the Cancer Genome Anatomy Project SAGE library collection. Libraries contained herein were either produced through CGAP fundin...			GEO DataSets		X	Transcriptomics not on Caco-2
GSE15312: Cancer Genome Anatomy Project (CGAP) Mouse LongSAGE	/gds/200015312	This series represents the Cancer Genome Anatomy Project SAGE library collection. Libraries contained herein were either produced through CGAP fundin...			GEO DataSets		X	Transcriptomics not on Caco-2
GSE15314: Cancer Genome Anatomy Project (CGAP) Human Solexa LongSAGE	/gds/200015314	This series represents the Cancer Genome Anatomy Project SAGE library collection. Libraries contained herein were either produced through CGAP fundin...			GEO DataSets		X	Transcriptomics not on Caco-2
GSE15327: Global Gene Expression Analysis Reveals Differences in Cellular Responses to Hydroxyl- and Superoxide Anion Radical-...	/gds/200015327	Global Gene Expression Analysis Reveals Differences in Cellular Responses to Hydroxyl- and Superoxide-induced Oxidative Stress in Caco-2 Cells. Reacti...			GEO DataSets		X	No TW or advanced model; topic out of scope
GSE3054: Establishing and Characterizing a Cell Culture Model for M Cells	/gds/200003054	M cells are special cells in the epithelium of the small intestinal bowel and play an important role during the initiation of a primary, fast immune r...			GEO DataSets	X
GSE159293: Differences in Toxic Response induced by three Variants of the Diarrheic Shellfish Poisoning Phycotoxins in Human Intestinal Caco-2 Cells	/gds/200159293	Diarrheic shellfish poisoning (DSP) is caused by the consumption of shellfish contaminated with a group of phycotoxins that includes okadaic acid (OA)...			GEO DataSets		X	No TW or advanced model (?); topic out of scope; study details could not be retrieved (incl. unpublished)
GSE16066: Networking of differentially expressed genes in CaCo2 human colon cancer cells resistant to methotrexate	/gds/200016066	A summary of the work associated to these microarrays is the following: The need for an integrated view of all data obtained from high-throughput tec...			GEO DataSets		X	No TW or advanced model; topic out of scope
GSE16070: Networking of differentially expressed genes in human MCF7 breast cancer cells resistant to methotrexate	/gds/200016070	A summary of the work associated to these microarrays is the following: The need for an integrated view of all data obtained from high-throughput tec...			GEO DataSets		X	Transcriptomics not on Caco-2
GSE16080: Networking of differentially expressed genes in human MDA-MB-468 breast cancer cells resistant to methotrexate	/gds/200016080	A summary of the work associated to these microarrays is the following: The need for an integrated view of all data obtained from high-throughput tec...			GEO DataSets		X	No TW or advanced model; topic out of scope
GSE16082: Networking of differentially expressed genes in human MIA PaCa2 pancreatic cancer cells resistant to methotrexate	/gds/200016082	A summary of the work associated to these microarrays is the following: The need for an integrated view of all data obtained from high-throughput te...			GEO DataSets		X	Transcriptomics not on Caco-2
GSE16085: Networking of differentially expressed genes in human K562 erythtoblastic leukemia cells resistant to methotrexate	/gds/200016085	A summary of the work associated to these microarrays is the following: The need for an integrated view of all data obtained from high-throughput tec...			GEO DataSets		X	Transcriptomics not on Caco-2
GSE16089: Networking of differentially expressed genes in human Saos-2 osteosarcoma cells resistant to methotrexate	/gds/200016089	A summary of the work associated to these microarrays is the following: The need for an integrated view of all data obtained from high-throughput tec...			GEO DataSets		X	Transcriptomics not on Caco-2
GSE1614: Caco-2 differentiation	/gds/200001614	This is an analysis of Caco-2 BBe cell spontaneous differentiation. JF2dR1-JF2dR4 = proliferating cells; JF8dR1-JF8dR4 = 4 d post-confluent; JF15dR1-...			GEO DataSets		X	No TW or advanced model; differentation study
GSE162325: Expression data from cultured cell line (Caco-2)	/gds/200162325	ApoM may be a crucial regulator of colorectal cancer progression, but its role in colorectal cancer has not been elucidated. Bioinformatic analysis of...			GEO DataSets		X	No TW or advanced model (?); topic out of scope; study details could not be retrieved (incl. unpublished)
GSE162629: A novel cell culture system modeling the SARS-CoV-2 life cycle	/gds/200162629	Severe acute respiratory syndrome coronavirus 2 (SARS-CoV-2) causes the global pandemic of COVID-19, and no effective antiviral agents and vaccines ar...			GEO DataSets		X	No TW or advanced model (?); topic out of scope; study details could not be retrieved (incl. unpublished)
GSE16648: Networking of differentially expressed genes in human cancer cell lines resistant to methotrexate	/gds/200016648	This SuperSeries is composed of the SubSeries listed below.			GEO DataSets		X	No TW or advanced model; topic out of scope
GSE17625: Caco-2 cocultured with THP-1, time course	/gds/200017625	Previously, we constructed a coculture model to analyze the effect of macrophages on intestinal epithelial cells, and found that TNF-a secreted from h...			GEO DataSets	X
GSE115022: The effect of probiotic Lactobacilli strains, inulin-type fructans and oligofructose on gene expression profiles in intestinal Caco-2 cells	/gds/200115022	Background: Beneficial microbes can be actors in maintaining or stimulating barrier function, and may counteract pathogen-infection. Lactobacilli are ...			GEO DataSets	X
GSE18089: Influence of Microbial and Host Cell Sublethal Heat Stress on S. Typhimurium Gene Expression	/gds/200018089	Environmental stress contributes to the outcome of infection by impacting both microbial virulence and host susceptibility to infection. Thermal proc...			GEO DataSets		X	Transcriptomics not on Caco-2
GSE18367: Differential functional effects of EGF along the human fetal intestine	/gds/200018367	Transcriptional profiling of small and large intestinal explants cultured in the absence or in the presence of EGF (50 ng/mL).			GEO DataSets		X	Transcriptomics not on Caco-2 (not even in paper)
GSE18372: Effect of Lactobacillus plantarum MB452 on the gene expression of the intestinal epithelial cell line Caco-2	/gds/200018372	The hypothesis of this research was that probiotic bacteria that increase intestinal barrier function achieve this, partly, by increasing the expressi...			GEO DataSets		X	No TW or advanced model; probiotic; study details could not be retrieved (incl. unpublished) but retrieved
GSE18407: Transcription profiling of Caco-2 cells and Clostridium difficile during infection	/gds/200018407	Clostridium difficile is an anaerobic spore-forming rod-shaped gram-positive bacterium that can infect both humans and animals. Most studies on the pa...			GEO DataSets		X	No TW or advanced model; pathogen
GSE1862: The search for enzymes responsible for metabolism of nucleoside analogs	/gds/200001862	Affymetrix U95Av2 expression data from human intestinal cells (Caco-2) and tissues from all intestinal segments (duodenum, jejunum, ileum, colon). En...			GEO DataSets		X	No TW or advanced model; topic out of scope
GSE18735: DNase hypersensitivity mapping (DNase-chip) using Nimblegen ENCODE arrays in a variety of human cell types	/gds/200018735	DNase hypersensitivity using Nimblegen ENCODE arrays (DNase-chip) in primary human trachea epithelia (pHTE), normal human bronchial epithelia (NHBE), ...			GEO DataSets		X	No TW or advanced model; topic out of scope
GSE1902: Cancer Genome Anatomy Project (CGAP) Human LongSAGE	/gds/200001902	This series represents the Cancer Genome Anatomy Project SAGE library collection. Libraries contained herein were either produced through CGAP fundin...			GEO DataSets		X	Transcriptomics not on Caco-2
GSE19090: Exon arrays of ENCODE tier 1, tier 2 and tier 3 cell types	/gds/200019090	This data was generated by ENCODE. If you have questions about the data, contact the submitting laboratory directly (Richard Sandstrom mailto:sull@u.w...			GEO DataSets		X	No TW or advanced model; topic out of scope
GSE19660: Expression microarray with 5-aza-2'-deoxycytidine-treated Caco-2 cells	/gds/200019660	5-aza-2'-deoxycytidine (DAC) treated and untreated Caco-2 cells were compared using an expression microarray.			GEO DataSets		X	Transcriptomics not on Caco-2
GSE20298: A Gene Expression Signature for Chemoradiosensitivity of Colorectal Cancer Cells	/gds/200020298	In this study, we use cancer cell lines to investigate the molecular differences between resistant and responsive colorectal cancer cells. Since the ...			GEO DataSets		X	No TW or advanced model; topic out of scope
GSE2047: folic acid	/gds/200002047	Caco-2, HT29, CCD841CoTr exposed to 10ng/mL, 100ng/mL and 4000ng/mL folic acid Keywords: dose response			GEO DataSets		X	No TW or advanced model (?); topic out of scope; study details could not be retrieved (incl. unpublished)
GSE20481: Affymetrix SNP array data for NSCLC and CRC	/gds/200020481	Cancer is a heterogeneous disease caused by genomic aberrations and characterized by significant variability in clinical outcome and response to thera...			GEO DataSets		X	No TW or advanced model; topic out of scope
GSE20983: Gene expression profile analysis in the mid-gestation human intestine discloses greater immaturity of the colon as compared to ileum	/gds/200020983	The occurrence of many neonatal inflammatory intestinal diseases in preterm infants highlights the susceptibility of the immature intestine to respond...			GEO DataSets		X	Transcriptomics not on Caco-2; topic out of scope; study details could not be retrieved (incl. unpublished)
GSE20993: Time-series toxicogenomics analysis of N-nitroso compound exposure in Caco-2 cells	/gds/200020993	N-nitroso compounds (NOC) may be implicated in human colon carcinogenesis, but the toxicological mechanisms involved have not been elucidated. Since i...			GEO DataSets		X	No TW or advanced model; topic out of scope
GSE21181: Differential methylation profiling of colon tumors	/gds/200021181	Differential methylation profiling of 18 colon tumor samples vs normal colon mucosa using the LogRatios of samples/reference panel			GEO DataSets		X	No TW or advanced model; topic out of scope
GSE21427: Sigma B in Listeria monocytogenes strains from different lineages	/gds/200021427	Listeria monocytogenes strains classify into at least three distinct phylogenetic lineages. Correlations exist between lineage classification and sou...			GEO DataSets		X	Transcriptomics not on Caco-2
GSE115081: Probiotic Bacillus subtilis CW14 Reduces the Epithelial Barrier Disruption and Toxicity of Ochratoxin A to Caco-2 cells	/gds/200115081	The multiple toxic effects of Ochratoxin A(OTA) are a real threat for human beings and animal health. It has been suggested that probiotic improve the...			GEO DataSets	X (study not linked, but retrieved)
GSE15636: L. acidophilus NCFMâ„¢, B. lactis 420, L. salivarius Ls-33 and E. coli O157:H7 effect on intestinal epithelial cells	/gds/200015636	Analysis of differentiated Caco-2 intestinal epithelial cell line cocultured with probiotics L. acidophilus NCFMâ„¢, B. lactis 420, L. salivarius Ls-33 ...			GEO DataSets	X
GSE21588: Genes involved in synthesis of lipoteichoic acids are induced when Bifidobacterium animalis subsp. lactis BB12 is incubated with Human Enterocyte-Lik...	/gds/200021588	Bifidobacterium animalis subsp. lactis BB12 is a widely used probiotic bacterium. However the molecular mechanism by which this bacterium confers posi...			GEO DataSets		X	Transcriptomics not on Caco-2
GSE21930: Expression data from Caco-2 cells co-cultivated with B. animalis subsp. lactis BB-12	/gds/200021930	Although intestinal microbiota play a pivotal role in the development of host immune system this biological issue was not so far studied in great deta...			GEO DataSets		X	No TW or advanced model (?); probiotic; study details could not be retrieved (incl. unpublished) and could not be retrieved
GSE132501: Pathway-Associated Gene Expression in Gastrointestinal Cell Lines Under Conditions of Culture Age, Dexamethasone Exposure, and miRNA Overexpression	/gds/200132501	Adherent cell layers were grown on permeable membrane inserts culture system using multiple GI cell lines.			GEO DataSets	X
GSE2232: Caco-2 cells cocultured with E.coli Nissle 1917	/gds/200002232	Confluent Caco-2 cells cultured over 6 hours non-treated with E.coli Nissle 1917 (GSM40938 and GSM40941). Confluent Caco-2 cells cocultured over 6 h...			GEO DataSets		X	No TW or advanced model; probiotic
GSE22572: TCF4 and CDX2, major transcription factors for intestinal function, converge on the same cis-regulatory regions	/gds/200022572	Surprisingly few pathways signal between cells, raising questions about mechanisms for tissue-specific responses. In particular, Wnt ligands signal in...			GEO DataSets		X	No TW or advanced model; topic out of scope
GSE22860: The nucleoid-associated protein HU controls three regulons that coordinate virulence and general physiology in Salmonella enterica serovar Typhimurium	/gds/200022860	The regulon of genes controlled by the HU nucleoid-associated proteins was examined in Salmonella enterica serovar Typhimurium (S. Typhimurium). DNA m...			GEO DataSets		X	Transcriptomics not on Caco-2
GSE23436: Histone methylation and transcription factor binding during intestinal cell differentation	/gds/200023436	Cell differentiation requires epigenetic modulation of tissue-specific genes and activities of master transcriptional regulators, which are recognized...			GEO DataSets		X	No TW or advanced model; topic out of scope
GSE24747: NOVEL POTENTIAL MARKERS OF TUMOR-INITIATING CELLS IN COLON CANCER	/gds/200024747	BACKGROUND: Several in vitro assays have been used to identify â€œcancer stem cellsâ€ (CSC), including expression of cell surface markers and Hoechst dye...			GEO DataSets		X	No TW or advanced model; topic out of scope
GSE25641: Expression data from SPAK transfected Caco2-BBE cells	/gds/200025641	Ste20-related proline/alanine rich kinase (SPAK) is involved in diverse function, such as the pathogenesis of inflammatory bowel diseases. It is very ...			GEO DataSets		X	No TW or advanced model; topic out of scope
GSE2591: Genetic instability in colon cancer	/gds/200002591	Experimental set accompanying Giacomini et al publication "A legacy gene-expression signature of genetic instability in colon cancer". Includes 18 co...			GEO DataSets		X	No TW or advanced model; topic out of scope
GSE26226: Expression data from Caco-2 cells expressing TLR4 and associated mutants	/gds/200026226	Common missense mutations (D299G, T399I) have been recently identified in the human TLR4 gene. The aim of this study was to determine how TLR4 and ass...			GEO DataSets		X	No TW or advanced model; overexpression study; topic out of scope
GSE26250: MC70 potentiates doxorubicin efficacy in colon and breast cancer in vitro treatment	/gds/200026250	A major limitation in the cancer treatment is the ability of cancer cells to become resistant to chemotherapeutic drugs, by multidrug establishment. H...			GEO DataSets		X	No TW or advanced model; topic out of scope
GSE26799: Identification of GABRA1 and LAMA2 as new DNA methylation markers in colorectal cancer	/gds/200026799	This SuperSeries is composed of the SubSeries listed below.			GEO DataSets		X	No TW or advanced model (?); topic out of scope; study details could not be retrieved (incl. unpublished)
GSE27130: Anti-cancer drug sensitive DNA methylation marker research	/gds/200027130	Genome wide DNA methylation profiling of normal and colon cancer and assosiation study between anti-cancer drug respond group and non-respond group. ...			GEO DataSets		X	No TW or advanced model; topic out of scope
GSE27564: Gene expression profiles of subepithelial myofibroblasts from mouse ileum or colon, implanted together with human cancer cells in mouse xenografts	/gds/200027564	We isolated myofibroblasts from C57BL6/J mouse ileum or colon and analyzed gene expression profiles from the cultured cells. We also isolated human co...			GEO DataSets		X	No TW or advanced model; topic out of scope; study details could not be retrieved (incl. unpublished)
GSE27584: DNA Methylation by Reduced Representation Bisulfite Seq from ENCODE/HudsonAlpha	/gds/200027584	This data was generated by ENCODE. If you have questions about the data, contact the submitting laboratory directly (Florencia Pauli mailto:fpauli@hud...			GEO DataSets		X	No TW or advanced model; topic out of scope
GSE28792: Polydextrose fermentation metabolite effect on Caco-2 colon cancer cells	/gds/200028792	Analysis of non-differentiated Caco-2 intestinal epithelial cell line treated with polydextrose fermentation metabolites fermented for 48 hours in 4...			GEO DataSets		X	No TW or advanced model (?); colon metabolites; study details could not be retrieved (incl. unpublished)
GSE29692: DNaseI Hypersensitivity by Digital DNaseI from ENCODE/University of Washington	/gds/200029692	This data was generated by ENCODE. If you have questions about the data, contact the submitting laboratory directly (Richard Sandstrom mailto:sull@u.w...			GEO DataSets		X	No TW or advanced model; topic out of scope
GSE2979: Entamoeba plus Caco2 cells	/gds/200002979	Entamoeba histolytica is a protozoan parasite which causes colitis and liver abscesses. Using a genomic DNA microarray consisting of 1.6 - 2.0 kb gen...			GEO DataSets		X	Transcriptomics not on Caco-2
GSE29861: Comparison of the MC-LR and MC-RR effects on Caco-2 cells	/gds/200029861	Microcystins (MCs) are cyclic hepatotoxins produced worldwide by various species of cyanobacteria. Their structure includes two variable amino acids (...			GEO DataSets		X	No TW or advanced model (?); topic out of scope; study details could not be retrieved (incl. unpublished)
GSE29934: To understand which glycan-related genes are involved in the recognition, signaling, and binding of nutrients (HMOs)	/gds/200029934	Dr. Lebrilla's lab is working on another set of transcriptomics experiments which will measure whether HMO (human milk oligosacharides) elicit a diffe...			GEO DataSets		X	No TW or advanced model (?); probiotic; study details could not be retrieved (incl. unpublished) and could not be retrieved
GSE29953: Colorectal Cancer Cell Lines aCGH	/gds/200029953	Somatic DNA alteration underlies tumor development and progression, and gives rise to tumors with diverse genetic contexts. Here, we identify in a col...			GEO DataSets		X	No TW or advanced model; topic out of scope
GSE30011: Genome-wide transcriptomic profiling of oxaliplatin response	/gds/200030011	Oxaliplatin (OXA) is a member of the family of Pt-containing chemotherapeutic agents that also include cisplatin (CDDP) and carboplatin. OXA is distin...			GEO DataSets		X	No TW or advanced model (?); topic out of scope; study details could not be retrieved (incl. unpublished)
GSE30263: CTCF Binding Sites by ChIP-seq from ENCODE/University of Washington	/gds/200030263	This data was generated by ENCODE. If you have questions about the data, contact the submitting laboratory directly (Richard Sandstrom mailto:sull@u.w...			GEO DataSets		X	No TW or advanced model; topic out of scope
GSE1368: Genomic profile of transporters and ion channels	/gds/200001368	Genomic profile of transporters and ion channels in differentiated or undifferentiated Caco-2 cells grown for 5 days, 1 week, 2 weeks or 3 weeks in fl...			GEO DataSets	X
GSE30364: Vectorial secretion of interleukin-8 (IL-8 or CXCL8) mediates homeostatic effects on the intestinal epithelium via apically located CXCR1	/gds/200030364	CXCL8 is produced by many cell types including epithelial, endothelial, fibroblasts and macrophages in response to TLR recognition of microbe-associat...			GEO DataSets	X
GSE30475: Colorectal Cancer Cells	/gds/200030475	This SuperSeries is composed of the SubSeries listed below.			GEO DataSets		X	No TW or advanced model; topic out of scope
GSE30486: Effects of Sirt1 manipulation on gene expression in human Caco-2 cell line	/gds/200030486	To compare gene expression in human intestinal cell line after Sirt1 manipulation by overexpression or targetted siRNA knockdown			GEO DataSets		X	No TW or advanced model (?); topic out of scope; study not published
GSE21518: Caco-2 cells: 21-days differentiated cells maintained with the low density protocol (LD cells) vs 21-days differentiated cells maintained with the hi...	/gds/200021518	Transcriptional profile of 21-days differentiated LD Caco-2 cells compared to 21-days differentiated HD Caco-2 cells. Goal was to find some difference...			GEO DataSets	X
GSE31079: Chronic hypoxia in patients with colon carcinoma	/gds/200031079	In Western countries, colorectal cancer (CRC) is the third most common cancer in both men and women and the second leading cause of cancer-related dea...			GEO DataSets		X	No TW or advanced model; hypoxia
GSE31586: Breast, colon, glioblastoma, lung, melanoma, ovarian, pancreas, prostate tumors and cell lines.	/gds/200031586	DNA copy number profiling for all primary tumor samples and cell lines was performed by ROMA, a form of comparative genomic hybridization. The aim wa...			GEO DataSets		X	No TW or advanced model (?); topic out of scope; study details could not be retrieved (incl. unpublished)
GSE31937: To identify glycosylation-specific targets contributing to the interferon gamma-dependent upregulation of sialylated CD44v6 in certain types of intest...	/gds/200031937	This project was done in collaboration with Dr. Richard Cummings to examine sialylation of CD44v6 and its role in clearance of neutrophils from inflam...			GEO DataSets		X	No TW or advanced model (?); topic out of scope; study details could not be retrieved (incl. unpublished)
GSE32408: Expression data from TOP-GFP sorted colon cancer cells	/gds/200032408	Colon cancers typically contain tumor cell populations with differential WNT signaling activity. Colon cancer cells with high WNT-activity have been a...			GEO DataSets		X	No TW or advanced model; topic out of scope
GSE34175: Influence of exposure time on gene expression of human intestinal epithelial cells exposed to Lactobacillus acidophilus	/gds/200034175	The Caco-2 epithelial cell line was exposed to the probiotic bacterium L. acidophilus cells for a 1-, 4- or 8-hour exposure time or phosphate-buffered...			GEO DataSets		X	No TW or advanced model; probiotic
GSE34211: Pfizer Molecular Profile Data for Cell Lines	/gds/200034211	Baseline gene expression for cell lines growing in culture were measured by Affymetrix U133Plus2 arrays. Copy Number Variation for selected cell line...			GEO DataSets		X	No TW or advanced model; topic out of scope
GSE3442: Gene expression pattern in Caco-2 cells following rotavirus infection	/gds/200003442	Rotaviruses are recognized as the leading cause of severe dehydrating diarrhea in infants and young children worldwide. Preventive and therapeutic str...			GEO DataSets		X	No TW or advanced model; topic out of scope
GSE35068: Leptin protects hosts cells from E. histolytica cytotoxicity via a STAT-3 dependent mechanism	/gds/200035068	Undernutrition increases susceptibility to diarrheal diseases. The adipocytokine leptin imparts protection from amebiasis. We tested the role of lep...			GEO DataSets		X	No TW or advanced model (?); topic out of scope; study details could not be retrieved (incl. unpublished)
GSE35566: Expression profiles of a panel of MSS and MSI colon cancer cell lines	/gds/200035566	Expression profiling was used to identify genes differentially expressed in MSS (microsatellite stable) and MSI (microsatellite unstable) colon cancer...			GEO DataSets		X	No TW or advanced model; topic out of scope
GSE35583: Histone Modifications by ChIP-seq from ENCODE/University of Washington	/gds/200035583	This data was generated by ENCODE. If you have questions about the data, contact the submitting laboratory directly (Richard Sandstrom mailto:sull@u.w...			GEO DataSets		X	No TW or advanced model; topic out of scope
GSE3567: Listeria infection of Caco-2 cells	/gds/200003567	This experiment set contains all of the arrays described in Baldwin et al., Genome Biology, 2002. All experiments are time courses, with the exceptio...			GEO DataSets		X	No TW or advanced model; pathogen
GSE3573: Transcriptional effect of various iron treatments on Caco-2 cells.	/gds/200003573	We investigated transcriptional response of CaCo-2 cells to iron treatments, we studied hemin effect by adding hemin to DMEM-FBS medium and iron defic...			GEO DataSets		X	No TW or advanced model; topic out of scope
GSE37288: Expression levels of mature miRNAs from Caco2 cell treated with inflammatory cytokines	/gds/200037288	We used microarray to determine the miRNA whose expression was changed at 6 hours after inflammatory cytokines (TNFÎ±, IL1Î±, IL1Î², or IL6) treatment.			GEO DataSets		X	No TW or advanced model; topic out of scope
GSE37369: Caco-2 cell gene expression following co-culture with Lactobacillus casei and Bifidobacterium breve	/gds/200037369	To characterize how symbiotic bacteria affect the lolecular and cellular mechanisms of epithelial homeostasis, human colonic Caco-2 cells were co-cult...			GEO DataSets		X	No TW or advanced model; probiotic
GSE38833: Transcription profiling of human colon Caco-2 cells treated with hydroxytyrosol (HTy) and hydroxytyrosyl ethyl ether (HTy-Et)	/gds/200038833	The anticarcinogenic activity of hydroxytyrosyl ethyl ether (HTy-Et) compared to its precursor hydroxytyrosol (HTy) has been studied in human Caco-2 c...			GEO DataSets		X	No TW or advanced model; topic out of scope
GSE39505: Chromatin Interactions by 5C from ENCODE/University of Washington	/gds/200039505	This data was generated by ENCODE. If you have questions about the data, contact the submitting laboratory directly (Richard Sandstrom mailto:sull@u.w...			GEO DataSets		X	No TW or advanced model (?); study details could not be retrieved (incl. unpublished)
GSE39740: Gene expression profile in Caco-2 cells infected with Japanese encephalitis virus	/gds/200039740	Caco-2 cells grown on transwells were infected with Japanese encephalitis virus (JEV) and total RNA was isolated from cells at the time when trans-epi...			GEO DataSets		X	TW, but study details could not be retrieved (incl. unpublished) (https://journals.plos.org/plosone/article?id=10.1371/journal.pone.0069465 --> Similar, but transcriptomics not described)
GSE40287: Transcriptomic analysis of a gut epithelial cell line after the depletion of selenoprotein Glutathione peroxidase 4	/gds/200040287	GPx4 is an important antioxidant gene that is derived from selenium. A ploymorphism in GPx4 has been associated with increased risk of colorectal and ...			GEO DataSets		X	No TW or advanced model (?); topic out of scope; study details could not be retrieved (incl. unpublished)
GSE40427: Identification of entertoxigenic Escherichia coli genes transcriptionally altered with the interaction of host cells	/gds/200040427	Genes identified in ETEC E24377A after interaction with host cells (Caco-2) after time points of 30 min, 60 min and 120 min. Both the adherent and no...			GEO DataSets		X	Transcriptomics not on Caco-2
GSE40698: Genotype (CNV and SNP) by Illumina 1MDuo and CBS from ENCODE/HudsonAlpha	/gds/200040698	This data was generated by ENCODE. If you have questions about the data, contact the submitting laboratory directly (Florencia Pauli mailto:fpauli@hud...			GEO DataSets		X	No TW or advanced model (?); study details could not be retrieved (incl. unpublished)
GSE40699: CpG Methylation by Methyl 450K Bead Arrays from ENCODE/HAIB	/gds/200040699	This data was generated by ENCODE. If you have questions about the data, contact the submitting laboratory directly (Florencia Pauli mailto:fpauli@hud...			GEO DataSets		X	No TW or advanced model (?); study details could not be retrieved (incl. unpublished)
GSE40976: Identification of a microRNA expression signature for radiochemosensitivity of colorectal cancer cells, involving miRNAs-320a, -224, -132 and let7g	/gds/200040976	Purpose: Preoperative 5-fluorouracil (5-FU) based radiochemotherapy (RCT) represents the standard treatment for locally advanced rectal cancer. Both, ...			GEO DataSets		X	No TW or advanced model; topic out of scope
GSE41445: Basal gene expression data of 21 cell lines (18 cancer and 3 non-tumorigenic)	/gds/200041445	We profiled basal gene expressed levels of 21 cell lines (18 cancer and 3 non-tumorigenic) using Affymetrix HG-U133_plus2 GeneChip microarrays. Goal o...			GEO DataSets		X	No TW or advanced model (?); study details could not be retrieved (incl. unpublished); basal gene expression!
GSE42066: Three human cell types respond to multi-walled carbon nanotubes and titanium dioxide nanobelts with cell-specific transcriptomic and proteomic express...	/gds/200042066	To identify key biological pathways that define toxicity or biocompatibility after nanoparticle exposure, three human cell types were exposed in vitro...			GEO DataSets		X	Transcriptomics on Caco-2/HT29-MTX co-culture
GSE42069: Three human cell types respond to multi-walled carbon nanotubes and titanium dioxide nanobelts with cell-specific transcriptomic and proteomic express...	/gds/200042069	This SuperSeries is composed of the SubSeries listed below.			GEO DataSets		X	Transcriptomics on Caco-2/HT29-MTX co-culture
GSE42730: Listeria monocytogenes strain F2365 has reduced ability to survive stress while maintaining virulence characteristics	/gds/200042730	Listeria monocytogenes strain F2365 was the first strain representative of serotype 4b (lineage I) to be sequenced in 2004, suggesting it could becom...			GEO DataSets		X	Transcriptomics not on Caco-2
GSE21519: Caco-2 cells: cycling vs 21-days differentiated cells	/gds/200021519	Transcriptional profile of 21-days differentiated Caco-2 cells compared to Caco-2 cycling cells. Goal was to demonstrate the ability of Caco-2 cells t...			GEO DataSets	X (duplicate)
GSE43108: HIF-1alpha and HIF-2alpha ChIP-chip profiling in intestinal epithelial cells	/gds/200043108	Intestinal epithelia exist in a uniquely dynamic oxygen tension microenvironment. Adaptive responses to hypoxia in mammalian cells are regulated large...			GEO DataSets		X	No TW or advanced model; hypoxia
GSE43196: Genome-wide analyses of GATA6 occupancy and functions provide insights into its oncogenic mechanisms in human gastric cancer (microarray)	/gds/200043196	To identifiy core GATA6 functions and transcriptional targets in human gastric cancer, including additional subservient transcriptional regulators via...			GEO DataSets		X	No TW or advanced model; topic out of scope
GSE4325: Caco-2 incubation with different doses of Lactobacillus	/gds/200004325	Background: Lactobacillus plantarum is found in a variety of fermented foods and as such, consumed for centuries. Some strains are natural inhabitants...			GEO DataSets		X	No TW or advanced model (?); probiotic; study details could not be retrieved (incl. unpublished) and could not be retrieved
GSE4400: Transcriptional profiling of Entamoeba histolytica trophozoites	/gds/200004400	Abstract: We have developed an Entamoeba histolytica genomic DNA microarray and used it to develop a transcriptional profile of 1,971 E. histolytica (...			GEO DataSets		X	Transcriptomics not on Caco-2
GSE444: Effect of Vitamin D on gene expression by CaCO2 cells	/gds/200000444	The raw data are presented. The computations in the manuscript were based on the fold-changes reported by the MAS 4.0 software, not on ratios taken f...			GEO DataSets		X	No TW or advanced model; topic out of scope
GSE44716: Comparative study of deoxynivalenol and 15-acetyldeoxynivalenol on gene expression in the human cell line Caco-2	/gds/200044716	To screen cellular effects on Caco-2 cells by deoxynivalenol (DON) and 15-acetyldeoxynivalenol (15ADON), toxin-treated Caco-2 cells were analyzed by D...			GEO DataSets		X	No TW or advanced model (?); topic out of scope; study details could not be retrieved (incl. unpublished)
GSE45134: Loss-of-function of MYO5B induces epithelial cell scattering in enterocytes	/gds/200045134	A non-functional myosin Vb motor in duodenal enterocytes results in disruption of epithelial cell polarity characterized by complete loss of microvill...			GEO DataSets		X	No TW or advanced model; topic out of scope
GSE45357: Gene expression profile of gliadin effects on intestinal epithelial cells suggests novel non-enzymatic functions of pepsin and trypsin	/gds/200045357	Gliadin triggers T-cell mediated immunity in celiac disease, and has cytotoxic effects on enterocytes mediated through obscure mechanisms. In addition...			GEO DataSets		X	No TW or advanced model; topic out of scope
GSE45979: A HUS-associated STEC expressing a dicA transcriptional module is related to gene network dysregulation in Caco-2	/gds/200045979	We conducted comparative gene co-expression network (GCN) analyses of two O113:H21 STEC strains: EH41, reference strain, isolated from hemolytic-uremi...			GEO DataSets		X	No TW or advanced model; topic out of scope
GSE46352: Caco-2 cells cultured in the presence of Lactobacillus fermentum strains AGR1485 or AGR1487	/gds/200046352	Transcriptional profiling of Caco-2 cells co-cultured with L. fermentum AGR1487 (isolated from IBD patient), Caco-2 cells co-cultured with L. fermentu...			GEO DataSets		X	No TW or advanced model; probiotic; study details could not be retrieved (incl. unpublished) but retrieved
GSE46549: Microarray analysis of colon carcinoma cell lines	/gds/200046549	To investigate potential differences between strong and weak oscillators at the gene expression level we carried out a transcriptome analysis for each...			GEO DataSets		X	No TW or advanced model; topic out of scope
GSE48603: Transcriptome and Translatome Profiling of Caco-2 cells	/gds/200048603	This experiment performed RNA-seq of transcriptome and translatome (translating mRNA) of Caco-2 cells			GEO DataSets		X	No TW or advanced model; topic out of scope
GSE49056: Listeria monocytogenes Sigma B, but not PrfA, shows strain specific contributions to growth under salt stress, and prolongated lag phase of a sigB nul...	/gds/200049056	Listeria monocytogenes is well known to have the ability to survive and grow under a variety of stress conditions. The ability to survive and grow und...			GEO DataSets		X	Transcriptomics not on Caco-2
GSE30292: Establishment of objective criteria for selecting relevant intestinal cell-based models	/gds/200030292	The objective of this study was to make use of gene expression signatures and functional assays to delineate differences between various intestinal co...			GEO DataSets	X
GSE50040: Cross-talk between E. coli strains and a human colorectal adenocarcinoma-derived cell line	/gds/200050040	The deposit microarray data were generated in a study that comprehensively integrated gene expression profiles and metabolic responses of Caco-2 cells...			GEO DataSets		X	No TW or advanced model; commensal bacteria
GSE50494: Tailoring heated intra-peritoneal Mitomycin C for peritoneal metastases originating from colorectal carcinoma â€“ A translational approach to improve s...	/gds/200050494	Patients with peritoneal metastases (PM) originating from colorectal carcinoma (CRC) are curatively treated by cytoreductive surgery (CRS) and hyperth...			GEO DataSets		X	No TW or advanced model; topic out of scope
GSE50791: B-Raf inhibitors induce epithelial differentiation in BRAF mutant colorectal cancer cells	/gds/200050791	Mutations in the BRAF proto-oncogene, which encodes the B-Raf kinase, are associated with more aggressive, less-differentiated and therapy-resistant c...			GEO DataSets		X	Transcriptomics not on Caco-2
GSE51336: Mouse regulatory DNA landscapes reveal global principles of cis-regulatory evolution	/gds/200051336	To study the evolutionary dynamics of regulatory DNA, we mapped >1.3 million deoxyribonuclease Iâ€“hypersensitive sites (DHSs) in 45 mouse cell and tiss...			GEO DataSets		X	No TW or advanced model; topic out of scope
GSE53095: microRNA expression profiling of human colorectal cancer cell lines: HRT-18 vs. Caco-2	/gds/200053095	MicroRNAs regulate the biological aggressiveness of colorectal cancer (CRC) cells and might serve as potential prognostic factors and therapeutic targ...			GEO DataSets		X	No TW or advanced model; topic out of scope
GSE53172: TET1 is a tumour suppressor that inhibits colon cancer growth by derepressing inhibitors of the WNT pathway	/gds/200053172	Ten eleven translocation (TET) enzymes catalyse the oxidative reactions of 5-methylcytosine (5mC) to promote the demethylation process. The reaction i...			GEO DataSets		X	No TW or advanced model; topic out of scope
GSE53569: SIRT1 affects DNA methylation of polycomb group protein target genes (PCGTs), a hotspot of the epigenetic shift observed in ageing	/gds/200053569	Beneficial effects of SIRT1 on healthspan are likely to be pleiotropic and may include effects on DNA methylation. We demonstrated recently that manip...			GEO DataSets		X	No TW or advanced model (?); study details could not be retrieved (incl. unpublished)
GSE53701: Investigation of differential gene expression in menthol treated and control (untreated) cell lines in CaCO2 human cell line during apoptosis	/gds/200053701	To identify changes in gene expression with apoptosis, we investigated differential gene expression in a colon carcinoma model established in human ce...			GEO DataSets		X	No TW or advanced model; topic out of scope
GSE54072: SIRT1 affects DNA methylation of polycomb group protein target genes (PGCTs), a hotspot of the epigenetic shift observed in ageing.	/gds/200054072	Beneficial effects of SIRT1 on healthspan are likely to be pleiotropic and may include effects on DNA methylation. We demonstrated recently that mani...			GEO DataSets		X	No TW or advanced model (?); topic out of scope; study details could not be retrieved (incl. unpublished)
GSE54074: An atlas of TNF-Î±-responsive promoters and enhancers in the intestinal epithelial cell model Caco-2	/gds/200054074	Sequencing of 5'ends of RNA molecules from Caco-2 cells +/- TNFa stimulation			GEO DataSets		X	No TW or advanced model; topic out of scope
GSE55349: Understanding toxicity pathways of gold nanoparticles: RNA expression study on Caco-2 human colon carcinoma cells	/gds/200055349	A safer design and higher eficacy of nano-gold therapeutic formulations requires examination of cellular responses to gold nanoparticles (AuNPs). In t...			GEO DataSets		X	No TW or advanced model; topic out of scope
GSE55723: Modulation of gene expression induced by cylindrospermopsin in human intestinal Caco-2 cells	/gds/200055723	Cylindrospermopsin (CYN) is a cyanotoxin that has been recognised as an emerging potential public health risk. Although CYN toxicity has been demonstr...			GEO DataSets		X	No TW or advanced model; topic out of scope
GSE55832: Colorectal cancer cell lines are representative models of the main molecular subtypes of primary cancer	/gds/200055832	Human colorectal cancer (CRC) cell lines are a used widely-used to model system for investigation investigate of tumour biology, experimental therapyt...			GEO DataSets		X	No TW or advanced model; topic out of scope
GSE5674: Influence of environmental conditions and AI2 on the adhesion adaptive response of Lactobacillus acidophilus NCFM	/gds/200005674	This study reports an over 20-fold increase in the adhesive ability of Lactobacillus acidophilus NCFM to Caco-2 cells following a 1 hour incubation of...			GEO DataSets		X	Transcriptomics not on Caco-2
GSE57083: Expression data from AstraZeneca internal cell lines	/gds/200057083	Full legacy gene expression dataset run internally			GEO DataSets		X	No TW or advanced model (?); topic out of scope; study details could not be retrieved (incl. unpublished)
GSE57341: Effect of AZA on gene expression of multiple breast, colon, and ovarian cell lines [expression]	/gds/200057341	Epigenetic therapy is emerging as a potential therapy for solid tumors. To investigate its mechanism of action, we performed integrative expression an...			GEO DataSets		X	No TW or advanced model; topic out of scope
GSE57342: Immune regulation by low doses of the DNA methyltransferase inhibitor 5-azacitidine in common human epithelial cancers [methylation]	/gds/200057342	Epigenetic therapy is emerging as a potential therapy for solid tumors. To investigate its mechanism of action, we performed integrative expression an...			GEO DataSets		X	No TW or advanced model; topic out of scope
GSE57343: Immune regulation by low doses of the DNA methyltransferase inhibitor 5-azacitidine in common human epithelial cancers	/gds/200057343	This SuperSeries is composed of the SubSeries listed below.			GEO DataSets		X	No TW or advanced model; topic out of scope
GSE7442: Caco2 polarization time-course	/gds/200007442	CELL CULTURE: The human intestinal epithelial cell line Caco-2 (obtained from Dr. Stanley Falkow, Stanford University) was used to study the genome-wi...			GEO DataSets	X
GSE5874: The effects of Lactobacillus plantarum and E. coli on Caco2 human colonocytes genes expression	/gds/200005874	In this study, we examined Caco-2 cell gene expression after infection with E. coli (Ec), Lactobacillus plantarum (Lp) and the combination of the two ...			GEO DataSets		X	No TW or advanced model; probiotic
GSE97977: Genome-wide analysis of high glucose regulated genes expression in fully differentiated and polarized CaCo-2 Cells	/gds/200097977	Cells were grown on collagen coated insert for 21 days under 25mM (high glucose) or 5mM (control) glucose conditions. We investigated relevant target ...			GEO DataSets	X
GSE58860: Identification of MIR196B (or MIR375 or MIR429) target genes in Colon cancer cell lines	/gds/200058860	MIR196B (or MIR375 or MIR429) target genes were identified by comparing the mRNAs downregulated in MIR196B (or MIR375 or MIR429) -overexpressing cel...			GEO DataSets		X	No TW or advanced model (?); topic out of scope; study details could not be retrieved (incl. unpublished)
GSE59153: Modification of miRNA profile in Caco-2 cells by dietary lipids	/gds/200059153	The aim of this study was to detect miRNAs modified by biactive dietary lipids in a cellular model of enterocytes. The selected model was Caco-2 cells			GEO DataSets		X	TW, but miRNA only
GSE59385: The zinc finger protein ZNF658 regulates the transcription of genes involved in zinc homeostasis and affects ribosome biogenesis through the zinc tran...	/gds/200059385	We previously identified the ZTRE in genes involved in zinc homeostasis and showed that it mediates transcriptional repression in response to zinc. We...			GEO DataSets		X	No TW or advanced model; topic out of scope
GSE59730: CRTC1 overexpression in Caco-2 colon cancer cells	/gds/200059730	To evaluate the genes differentially regulated by CRTC1 in colonic epithelial tumor.			GEO DataSets		X	No TW or advanced model; topic out of scop
GSE59857: Global gene expression profiling of human colorectal cancer cell lines	/gds/200059857	The development of anticancer drugs relies on preclinical models closely recapitulating the molecular profile observed patients. We report here the tr...			GEO DataSets		X	No TW or advanced model; topic out of scope
GSE60128: Toxicity Evaluation of Manufactured CeO2 Nanoparticles Before and After Alteration: Combined Physicochemical and Whole-Genome Expression Analysis in C...	/gds/200060128	We have employed whole genome microarray expression to distinguish the effect of environmental aging on the toxicity of several cerium oxide nanoparti...			GEO DataSets		X	No TW or advanced model; topic out of scope
GSE60144: Dual RNA-seq of diverse human, mouse and pig cell-types infected with various Salmonella strains	/gds/200060144	This SuperSeries is composed of the SubSeries listed below.			GEO DataSets		X	Transcriptomics not on Caco-2
GSE60294: The pH-sensing receptor OGR1 improves barrier function of CaCo-2 cells and inhibits migration in an acidic environment	/gds/200060294	OGR1 is a pH-sensing G-protein coupled receptor involved in intestinal homeostasis and inflammation Proton activation of OGR1 increases barrier functi...			GEO DataSets		X	TW, pH shifts, no proper control
GSE6082: An injected bacterial effector targets chromatin access for NF-kB as a strategy to shape transcription of immune genes	/gds/200006082	Phosphorylation of histone H3 at Serine 10 emerges as a mechanism increasing chromatin accessibility of the transcription factor NF-kB for a particula...			GEO DataSets		X	No TW or advanced model; topic out of scope
GSE61455: Gene expression profile in Caco-2 cells treated with carnosine	/gds/200061455	To reveal the effects of carnosine on Caco-2 cells, we have employed whole genome microarray to detect genes that showed significantly different expre...			GEO DataSets		X	No TW or advanced model (?); topic out of scope; study details could not be retrieved (incl. unpublished)
GSE61593: Effects of PLEKHA7 depletion on miRNA expression	/gds/200061593	Global miRNAs expression profilling of Caco2 cells after shRNA-mediated knockdown of PLEKHA7			GEO DataSets		X	No TW or advanced model; topic out of scope
GSE62253: Molecular mechanism of silver nanoparticles in human intestinal cell line Caco-2	/gds/200062253	Silver nanoparticles are used in consumer products like food contact materials, drinking water technologies and supplements, due to their antimicrobia...			GEO DataSets		X	No TW or advanced model; topic out of scope
GSE62520: RNA-sequencing of mRNAs from control and CAP-D3 deficient Salmonella infected HT-29 cells	/gds/200062520	BACKGROUND & AIMS- More frequent interaction of bacteria with the colonic epithelium is associated with ulcerative colitis (UC). The identities of al...			GEO DataSets		X	No TW or advanced model; pathogen
GSE63950: RNA sequencing of CACO-2 cells incubated with bifidobacteria grown on human milk oligosaccharides.	/gds/200063950	Background: Breastfed human infants are predominantly colonized by bifidobacteria that thrive on human milk oligosaccharides (HMO). The two most pred...			GEO DataSets		X	No TW or advanced model; probiotic
GSE64017: RNA sequencing of CACO-2 cells incubated with Bifidobacteria breve grown on human milk oligosaccharides.	/gds/200064017	Background: Breastfed human infants are predominantly colonized by bifidobacteria that thrive on human milk oligosaccharides (HMO). The two most pred...			GEO DataSets		X	No TW or advanced model; probiotic
GSE64695: LRH1 silencing inhibits human colon cancer growth.	/gds/200064695	This study was undertaken to better determine the function of LRH-1 (NR5A2) in the colorectal cancers (CRC) through inducible shRNA-mediated knockdown...			GEO DataSets		X	No TW or advanced model; topic out of scope
GSE6518: Conjugated linoleic acid (CLA) and Caco-2 cells	/gds/200006518	The effect of CLA on gene expression in Caco-2 cells Keywords: Human			GEO DataSets		X	No TW or advanced model; topic out of scope
GSE65187: Global transcriptional analysis of Campylobacter jejuni NCTC 11168 in response to epinephrine and norepinephrine.	/gds/200065187	During colonization in the host gastrointestinal tract, the enteric bacteria Campylobacter jejuni is exposed to a variety of signaling molecules inclu...			GEO DataSets		X	Transcriptomics not on Caco-2
GSE140066: Caco2 response to methotrexate, lactoferrin, and methotrexate-lactoferrin co-exposure	/gds/200140066	bulk sequencing outputs of Caco2 cells after exposure to permeability modifying and permeability rescuing agents. To identify the molecular drivers fo...			GEO DataSets	X (preprint)
GSE66218: FOXA2 regulates a network of genes involved in critical functions of intestinal epithelia	/gds/200066218	Background and Aims: The forkhead box A (FOXA) family of pioneer transcription factors is critical for the development of many endoderm-derived tissue...			GEO DataSets		X	No TW or advanced model; topic out of scope
GSE67740: Hepatocyte Nuclear Factor 1 coordinates multiple functions of intestinal epithelial cells	/gds/200067740	Background and Aims: Hepatocyte nuclear factor 1 (HNF1) transcription factors direct tissue specific gene regulation in liver, pancreas and kidney and...			GEO DataSets		X	No TW or advanced model; topic out of scope
GSE67757: Dual RNA-seq â€“ Pilot Dual RNA-seq	/gds/200067757	Bacteria possess many small noncoding RNAs whose regulatory roles in pathogenesis are little understood due to a paucity of macroscopic phenotypes in ...			GEO DataSets		X	Transcriptomics not on Caco-2
GSE67758: Dual RNA-seq â€“ High-resolution comparative Dual RNA-seq time-course	/gds/200067758	Bacteria possess many small noncoding RNAs whose regulatory roles in pathogenesis are little understood due to a paucity of macroscopic phenotypes in ...			GEO DataSets		X	Transcriptomics not on Caco-2
GSE67759: Dual RNA-seq â€“ rRNA depletion establishment	/gds/200067759	Bacteria possess many small noncoding RNAs whose regulatory roles in pathogenesis are little understood due to a paucity of macroscopic phenotypes in ...			GEO DataSets		X	Transcriptomics not on Caco-2
GSE67856: Deep bisulfite amplicon sequencing and visualisation reveal diverse and heterogeneous DNA methylation patterns.	/gds/200067856	DNA methylation at a gene promoter region has the potential to regulate gene transcription. Their patterns are often complex with the region showing m...			GEO DataSets		X	No TW or advanced model (?); topic out of scope; study details could not be retrieved (incl. unpublished)
GSE67947: Dual RNA-seq â€“ sRNA profiling in various cell types	/gds/200067947	Bacteria possess many small noncoding RNAs whose regulatory roles in pathogenesis are little understood due to a paucity of macroscopic phenotypes in ...			GEO DataSets		X	No TW or advanced model; pathogen
GSE67948: Dual RNA-seq â€“ Comparative Dual RNA-seq in pig macrophages	/gds/200067948	Bacteria possess many small noncoding RNAs whose regulatory roles in pathogenesis are little understood due to a paucity of macroscopic phenotypes in ...			GEO DataSets		X	Transcriptomics not on Caco-2
GSE67950: Dual RNA-seq â€“ Pulse-expression of pinT	/gds/200067950	Bacteria possess many small noncoding RNAs whose regulatory roles in pathogenesis are little understood due to a paucity of macroscopic phenotypes in ...			GEO DataSets		X	Transcriptomics not on Caco-2
GSE67951: Dual RNA-seq â€“ Host response to pinT*	/gds/200067951	Bacteria possess many small noncoding RNAs whose regulatory roles in pathogenesis are little understood due to a paucity of macroscopic phenotypes in ...			GEO DataSets		X	Transcriptomics not on Caco-2
GSE67952: Dual RNA-seq â€“ Dual RNA-seq of further sRNA mutants	/gds/200067952	Bacteria possess many small noncoding RNAs whose regulatory roles in pathogenesis are little understood due to a paucity of macroscopic phenotypes in ...			GEO DataSets		X	Transcriptomics not on Caco-2
GSE68852: Comparison of the transcriptomic profile of intestinal epithelial cells (Caco-2 cells) treated with different PPARgamma agonists	/gds/200068852	Peroxisome proliferator-activated receptor-gamma (PPARgamma) is a nuclear receptor highly expressed by colonic epithelial cells. It plays a key role i...			GEO DataSets		X	No TW or advanced model; topic out of scope
GSE69234: The lncRNA LUST promotes CCICs self-renewal stimulating the wnt/b-catenin signaling activation [RIP-Seq]	/gds/200069234	Comprehensive RNA-seq experiments in CD24bright/CD44bright (CCICs), CD24dim/CD44dim (more differentiated counterpart) cells and colonospheres delineat...			GEO DataSets		X	No TW or advanced model; topic out of scope
GSE69236: The lncRNA LUST promotes CCICs self-renewal stimulating the wnt/b-catenin signaling activation	/gds/200069236	This SuperSeries is composed of the SubSeries listed below.			GEO DataSets		X	No TW or advanced model; topic out of scope
GSE69551: Transcriptome study of Caco-2 human intestinal cells following exposure to empty or S-nitrosoglutathione-loaded polymeric nanoparticles	/gds/200069551	To further study the transcriptome of Caco-2 human colon epithelial-like cells after exposure to S-nitrosoglutathione (GSNO, 1.4 Î¼M), or Eudragit RL P...			GEO DataSets		X	No TW or advanced model (?); topic out of scope; study details could not be retrieved (incl. unpublished)
GSE69649: The transcriptional profile of deoxycholate-induced sporulation in Clostridium perfringens food poisoning isolate	/gds/200069649	Clostridium perfringens type A is a common source of food poisoning in humans. Vegetative cells sporulate in the small intestinal tract and produce a ...			GEO DataSets		X	Transcriptomics not on Caco-2
GSE69703: Comparison of transcriptomic profile of the murine B16F1-GFP-M melanoma cells with the derived dormant B16F1-GFP-D cells	/gds/200069703	Cancer patients after successful therapy contain nested in their organs and/or circulating in the systemic fluids tumor cells that remain asymptomatic...			GEO DataSets		X	Transcriptomics not on Caco-2
GSE708: Genome-wide expression analyses of Campylobacter jejuni NCTC11168 ...	/gds/200000708	We examined two variants of the genome-sequenced strain, Campylobacter jejuni NCTC11168, which show marked differences in their virulence properties i...			GEO DataSets		X	Transcriptomics not on Caco-2
GSE71605: Global changes in gene expression in Caco-2 cell line by treatment with extract from iodine-biofortified carrot and lettuce	/gds/200071605	Whole genome microarray data were analyzedÂ to describe the changes in gene transcription profile in human Caco-2 cancer cells under the influence of t...			GEO DataSets		X	No TW or advanced model (?); topic out of scope; study details could not be retrieved (incl. unpublished)
GSE7259: Pathway and single gene analysis of Caco-2 cell differentiation by ascorbate-stabilized quercetin	/gds/200007259	The aim was to investigate mechanisms contributing to quercetinâ€™s previously described effects on cell-proliferation and -differentiation, which contr...			GEO DataSets	X
GSE72749: The methylome of Alu repeats in colon cancer (NSUMA)	/gds/200072749	Next Generation Sequencing of Unmethylated Alu (NSUMA) interrogation of more than 130,000 individual Alus for differential methylation with concomitan...			GEO DataSets		X	No TW or advanced model; topic out of scope
GSE72751: The methylome of Alu repeats in colon cancer	/gds/200072751	This SuperSeries is composed of the SubSeries listed below.			GEO DataSets		X	No TW or advanced model; topic out of scope
GSE72779: Expression data of HBV positive cells	/gds/200072779	To determine host factors that regulate HBV, cells positive for and negative for HBV were compared. We identified three transcription regulators (HNF4...			GEO DataSets		X	No TW or advanced model (?); topic out of scope; study details could not be retrieved (incl. unpublished)
GSE73360: Human Transcriptome Array 2.0 (HTA) in matched colorectal cancer and normal colonic mucosa	/gds/200073360	We analyzed, by HTA 2.0, colorectal adenocarcinoma samples and matched normal colonic tissues in order to determine the whole transcriptome expression...			GEO DataSets		X	No TW or advanced model; topic out of scope
GSE73650: Trans-resveratrol induces a potential anti-lipogenic effect in lipopolysaccharide-stimulated enterocytes	/gds/200073650	Background: Resveratrol has been demonstrated to exert pleiotropic health beneficial effects. Among the various mechanisms of action antioxidant, anti...			GEO DataSets		X	No TW or advanced model (?); topic out of scope; study not online available
GSE73880: Microarray analysis of Salmonella-infected or uninfected in vitro M cells and Caco-2 cells	/gds/200073880	To investigate what genes are differently expressed between in vitro M cells and Caco-2 cells, and how S. Typhimurium and speG aï¬€ect gene expression o...			GEO DataSets		X	TW, pathogen, but no proper control (LB)
GSE7411: DNaseI sensitivity/hypersensitivity Part II	/gds/200007411	DNaseI sensitivity/hypersensitivity using DNase-array method (Sabo et al Nature Methods 3:511-18, 2006) on Affymetrix whole-genome tiling DNA microar...			GEO DataSets		X	Transcriptomics not on Caco-2
GSE140456: Functional genomics of human colon organoids (ATAC-Seq)	/gds/200140456	Organoids are a valuable 3D model to study the differentiated functions of the human intestinal epithelium. They are a particularly powerful tool to m...			GEO DataSets		X	Transcriptomics not on Caco-2
GSE7466: Colon tumor samples	/gds/200007466	In response to polarization cues, cultured Caco-2 cells, a human colon adenocarcinoma-derived cell line, form a polarized epithelium resembling normal...			GEO DataSets		X	Transcriptomics not on Caco-2; linked to GSE07466
GSE74709: Differential contribution of cis-regulatory elements to higher order chromatin structure and expression of the CFTR locus	/gds/200074709	Higher order chromatin structure establishes domains that organize the genome and coordinate gene expression. However, the molecular mechanisms contr...			GEO DataSets		X	No TW or advanced model; topic out of scope
GSE75634: Invariant TAD boundaries constrain cell type-specific looping interactions between promoters and distal elements around the CFTR locus.	/gds/200075634	Three-dimensional genome structure plays an important role in gene regulation. Globally chromosomes are organized into active and inactive compartmen...			GEO DataSets		X	No TW or advanced model; topic out of scope
GSE75934: Comparative toxicity of Aflatoxin B1, Patulin and their biosynthetic precursors: A human intestinal microarray analysis	/gds/200075934	Patulin (PAT) and Aflatoxin B1 (AFB1) are frequent mycotoxins contaminating food and feed which demonstrate multiple toxic effects. These mycotoxins r...			GEO DataSets		X	No TW or advanced model; topic out of scope
GSE76510: Zinc sensing by metal-responsive transcription factor 1 (MTF1) controls metallothionein and ZnT1 expression to buffer the sensitivity of the transcrip...	/gds/200076510	Only a small number of genes are known direct targets of the zinc-responsive transcription factor MTF1; therefore, the aim of this study was to gain a...			GEO DataSets		X	No TW or advanced model; topic out of scope
GSE7745: Mapping of HNF4Î± binding sites, acetylation of histone H3 and expression in Caco2 cells	/gds/200007745	Background & Aims: The role of HNF4Î± has been extensively studied in hepatocytes and pancreatic Î² cells, but emerging evidence indicates that HNF4Î± is...			GEO DataSets		X	No TW or advanced model (?); topic out of scope (differentiated); study details could not be retrieved (incl. unpublished)
GSE77606: Transcriptomic analysis of human tumor cell lines	/gds/200077606	To investigate tumor heterogeneity based on information theory applied to transcriptomics, we analyzed gene expression profiles of human tumor cell li...			GEO DataSets		X	No TW or advanced model (?); hypoxia; study details could not be retrieved (incl. unpublished)
GSE78943: Gene expression profiling of Caco2 cells treated with Cudraflavone C	/gds/200078943	A total of 26 genes were up-regulated and 63 genes were down-regulated > 2-fold following Cudraflavone C treatment			GEO DataSets		X	No TW or advanced model (?); topic out of scope; study details could not be retrieved (incl. unpublished)
GSE140458: Functional genomics of human colon organoids	/gds/200140458	This SuperSeries is composed of the SubSeries listed below.		f	GEO DataSets		X	Transcriptomics not on Caco-2
GSE7969: Chromosome 20q amplification regulates in vitro response to Kinesin-5 inhibitor	/gds/200007969	We identified gene expression signatures predicting responsiveness to a Kinesin-5 (kinesin spindle protein, KIF11) inhibitor (Kinesin-5i) in cultured ...			GEO DataSets		X	No TW or advanced model; topic out of scope
GSE79923: RNA-sequencing time course of Human Intestinal Epithelial Cells (HIECs) following knockdown of miR-30bcd using complementary locked nucleic acids	/gds/200079923	To gain mechanistic insight into our finding that knockdown of miR-30 in HIECs and Caco-2 cells resulted in increased SOX9 mRNA, but decreased SOX9 pr...			GEO DataSets		X	No TW or advanced model; topic out of scope
GSE80048: Histone deacetylase inhibition enhances antimicrobial peptide but not inflammatory cytokine expression upon bacterial challenge	/gds/200080048	We report expression of genes from human Caco-2 cells (subclone TC7) after inhibition of histone deacetylases by trichostatin A, upon an E. coli bacte...			GEO DataSets		X	No TW or advanced model; E. coli challenge
GSE80491: Transcriptomic analysis of Caco-2 cells following exposure to VTEC isolates derived from diverse origins	/gds/200080491	This project has two goals. Firstly, to compare the gene expression profiles of Caco cells following exposure to Verocytotoxigenic E. coli0157:H7 (VTE...			GEO DataSets		X	No TW or advanced model (?); pathogen; study details could not be retrieved (incl. unpublished)
GSE8177: DNaseI/Array multiple cell types	/gds/200008177	The goal of this study was to map DNaseI sensitivity and DNaseI hypersensitive sites over the ENCODE regions in multiple human cell types (GM06990, CA...			GEO DataSets		X	No TW or advanced model (?); topic out of scope; Caco-2 data unpublished
GSE57446: Impact of the 3D Microenvironment of Phenotype, Gene Expression, and EGFR Inhibition of Colorectal Cancer Cell Lines	/gds/200057446	Comparison of gene expression of different colon carcinoma cell lines under 2D and 3D culturing conditions			GEO DataSets	X
GSE81894: Epithelial Splicing Regulatory protein 1 promotes human colorectal cancer cell growth and metastasis	/gds/200081894	Epithelial splicing regulatory protein 1 (ESRP1) is an epithelial cell-specific RBP and splicing factor. Both a tumor suppressor role and a pro-metast...			GEO DataSets		X	No TW or advanced model; topic out of scope
GSE8222: DNaseI sensitivity/hypersensitivity	/gds/200008222	This SuperSeries is composed of the SubSeries listed below.			GEO DataSets		X	Transcriptomics not on Caco-2
GSE8332: Death receptor O-glycosylation controls tumor-cell sensitivity to the proapoptotic ligand Apo2L/TRAIL	/gds/200008332	Apo2L/TRAIL stimulates cancer-cell death through the proapoptotic receptors DR4 and DR5, but the determinants of tumor susceptibility to this ligand a...			GEO DataSets		X	No TW or advanced model; topic out of scope
GSE83893: The effect of onion exposure on gene expression profiles in intestinal Caco-2 cells	/gds/200083893	Background: Human intestinal tissue samples are barely accessible to study potential health benefits of nutritional compounds. Numbers of animals used...			GEO DataSets		X	Transcriptomics not on Caco-2
GSE83908: Effects of digested onion extracts on intestinal gene expression: an interspecies comparison using different intestine models	/gds/200083908	Applicability of in vitro (human Caco-2 cells) and ex vivo intestine models (rat precision cut intestine slices and the pig in-situ small intestinal s...			GEO DataSets		X	Transcriptomics not on Caco-2
GSE83968: The non-coding variant rs1800734 enhances DCLK3 expression through long-range interaction and promotes colorectal cancer progression	/gds/200083968	Genome-wide association studies (GWAS) have identified a great number of non-coding risk variants for colorectal cancer (CRC). To date, the majority o...			GEO DataSets		X	No TW or advanced model; topic out of scope
GSE84179: Effects of digested onion extracts on intestinal gene expression using rat intestine slices	/gds/200084179	Rat small intestine precision cut slices were exposed for 6 hours to in vitro digested yellow (YOd) and white onion extracts (WOd) that was followed b...			GEO DataSets		X	Transcriptomics not on Caco-2
GSE84321: qPCR array study for cell cycle related genes in Caco-2 cells treated with human lectin ZG16p	/gds/200084321	ZG16p (zymogen granule protein 16) is a mannose- and heparin/heparan sulfate-binding lectin highly expressed in the human gut. In this study, the cell...			GEO DataSets		X	No TW or advanced model; topic out of scope
GSE84335: Campylobacter concisus pathotypes induce distinct global responses in intestinal epithelial cells [BAA]	/gds/200084335	We report the response of Caco-2 cells to infection by C. concisus strains or exposure to C. concisuszonula occludens toxin			GEO DataSets		X	No TW or advanced model; pathogen
GSE84336: Campylobacter concisus pathotypes induce distinct global responses in intestinal epithelial cells [Toxin]	/gds/200084336	We report the response of Caco-2 cells to infection by C. concisus strains or exposure to C. concisuszonula occludens toxin			GEO DataSets		X	No TW or advanced model; pathogen
GSE84337: Campylobacter concisus pathotypes induce distinct global responses in intestinal epithelial cells [UNSWCD]	/gds/200084337	We report the response of Caco-2 cells to infection by C. concisus strains or exposure to C. concisuszonula occludens toxin			GEO DataSets		X	No TW or advanced model; pathogen
GSE84338: Campylobacter concisus pathotypes induce distinct global responses in intestinal epithelial cells	/gds/200084338	This SuperSeries is composed of the SubSeries listed below.			GEO DataSets		X	No TW or advanced model; pathogen
GSE84902: TheÂ LIMÂ proteinÂ AJUBAÂ promotes colorectalÂ cancer cell survival through suppression of JAK1/STAT1/IFIT2Â network	/gds/200084902	Background and Aims: The LIM protein AJUBA participates in the regulation of cell adhesion, mitosis, DNA damage, cell differentiation, proliferation, ...			GEO DataSets		X	No TW or advanced model; topic out of scope; study details could not be retrieved (incl. unpublished)
GSE84982: Different responses of Caco-2 and MCF-7 cells to silver nanoparticles are based on highly similar mechanisms of action	/gds/200084982	The mode of action of silver nanoparticles (AgNPs) is suggested to be exerted through both Ag+ and AgNP dependent mechanisms. Ingestion is one of the ...			GEO DataSets		X	No TW or advanced model; topic out of scope
GSE86078: Discovery of Methylated Circulating DNA Biomarkers For Comprehensive Non-Invasive Monitoring Of Treatment Response In Metastatic Colorectal Cancer.	/gds/200086078	Evaluation of cell free circulating DNA (cfDNA) has recently been proposed for tracking disease relapse in colorectal cancer (CRC). Such assays could ...			GEO DataSets		X	No TW or advanced model; topic out of scope
GSE86172: BORIS knockdown in colorectal cancer cells HCT116 and Caco-2	/gds/200086172	BORIS expresses abnormally in colorectal cancer cells. Both the expression and the copy number of BORIS are remarkably higher in colorectal cancer cel...			GEO DataSets		X	No TW or advanced model; topic out of scope
GSE86986: Association of the zonula adherens with mRNAs	/gds/200086986	We report the association of the zonula adherens with a set of mRNAs, through the E-cadherin-p120 catenin binding partner called PLEKHA7.			GEO DataSets		X	No TW or advanced model; topic out of scope
GSE8896: Flagellin-mediated effects of Salmonella enteritidis on gene expression in intestinal epithelial cells	/gds/200008896	Analysis of gene expression in Caco-2 intestinal epithelial cells stimulated with flagellated or aflagellated S. enteritidis or recombinant flagellin....			GEO DataSets		X	No TW or advanced model; topic out of scope
GSE89363: The effects of sulforaphane treatment on the expression of microRNAs in Caco-2 and CCD-841 cells	/gds/200089363	The effect of sulforaphane on the expression of microRNAs in colorectal adenocarcinoma Caco-2 cells and non-cancerous colorectal CCD-841 cells was inv...			GEO DataSets		X	No TW or advanced model (?); topic out of scope; study details could not be retrieved (incl. unpublished)
GSE89661: Campylobacter jejuni Cas9 is necessary for efficient infection of Caco-2 cells and cell stress induction	/gds/200089661	Objective: We previously showed that Campylobacter jejuni Cas9 was necessary for full virulence and efficient induction of human cell stress followed ...			GEO DataSets		X	No TW or advanced model; pathogen
GSE8967: Human colon cancer cell lines: NT(untreated) vs EGF, Cetuximab and Gefitinib treatments	/gds/200008967	Gene Expression Profiling of HT-29 and Caco-2 colon cancer cell lines untreated compared with EGF, Cetuximab, Gefitinib,EGF plus Cetuximab and EGF plu...			GEO DataSets		X	No TW or advanced model; topic out of scope
GSE90830: Integrative proteogenomic characterization of colorectal cancer cell lines and primary tumors	/gds/200090830	Integrative analysis of global RNASeq and proteomic data comparing human colorectal cancer (CRC) cell lines to primary tumors and normal tissues.			GEO DataSets		X	No TW or advanced model; topic out of scope
GSE93525: Xenophagic process controls the Enteroinvasive Escherichia coli infection of the epithelial cells I	/gds/200093525	The invasive bacteria recognition by host cells through autophagy is a key factor for determining bacterial infection. Enteroinvasive Escherichia coli...			GEO DataSets		X	No TW or advanced model (?); pathogen; study details could not be retrieved (incl. unpublished)
GSE93587: Xenophagic process controls the Enteroinvasive Escherichia coli infection of the epithelial cells II	/gds/200093587	The invasive bacteria recognition by host cells through autophagy is a key factor for determining bacterial infection. Enteroinvasive Escherichia coli...			GEO DataSets		X	No TW or advanced model (?); pathogen; study details could not be retrieved (incl. unpublished)
GSE93588: Xenophagic process controls the Enteroinvasive Escherichia coli infection of the epithelial cells III	/gds/200093588	The invasive bacteria recognition by host cells through autophagy is a key factor for determining bacterial infection. Enteroinvasive Escherichia coli...			GEO DataSets		X	No TW or advanced model (?); pathogen; study details could not be retrieved (incl. unpublished)
GSE94578: Long ncRNA Landscape in the Ileum of Treatment NaÃ¯ve Early Onset Crohn Disease	/gds/200094578	Objective: Long non-coding RNAs (lncRNA) regulate gene transcription and diverse cellular functions. We previously defined a novel core inflammatory a...			GEO DataSets		X	TW, but topic out of scope (general expression?)
GSE94887: Expression data from colorectal cancer cell lines transfected with CDKL1-shRNA	/gds/200094887	CDKL1 protein was overexpressed in colorectal cancer tissues compared with paired normal tissue. Knockdown of CDKL1 in HCT116 and Caco2 significantly ...			GEO DataSets		X	No TW or advanced model; topic out of scope
GSE94978: Comparative Transcriptomic Profiling of Antimicrobial Resistant and Virulent Escherichia coli of Poultry Origin	/gds/200094978	To characterize the differentially expressed genes between pathogenic avian E. coli and human E. coli ATCC 25922, Abstract Escherichia coli (E. coli...			GEO DataSets		X	Transcriptomics not on Caco-2
GSE95191: The methylome of Alu repeats in human stem cells	/gds/200095191	Next Generation Sequencing of Unmethylated Alu (NSUMA) interrogation of more than 130,000 individual Alus for differential methylation with concomitan...			GEO DataSets		X	No TW or advanced model; topic out of scope
GSE95499: Stem cell functionality is microenvironmentally defined during tumor expansion and therapy response in colon cancer	/gds/200095499	Solid malignancies have been speculated to depend on cancer stem cells (CSCs) for expansion and relapse after therapy. Here we report on quantitative ...			GEO DataSets		X	No TW or advanced model; topic out of scope
GSE96069: Identification ofÂ super-enhancers in colorectal cancer cell lines	/gds/200096069	H3K27 acetylation statuses were analyzed in four colon cancer cell lines (RKO, Caco2, SW48, and SW620), and colorectal cancer-specific super-enhancers...			GEO DataSets		X	No TW or advanced model; topic out of scope
GSE97023: Expression profiling of colorectal cancer cell lines.	/gds/200097023	We have performed genome-wide expression analyses as part of a multi-omics study on 34 colorectal cancer cell lines. The data were used for gene expre...			GEO DataSets		X	No TW or advanced model; topic out of scope
GSE9734: Microarray validation of an alternative splicing database	/gds/200009734	Alternative splicing generates functional diversity in higher organisms through alternative first and last exons, skipped and included exons, intron r...			GEO DataSets		X	No TW or advanced model; topic out of scope
GSE58751: Genes regulated by SDC1 in Caco-2 cells	/gds/200058751	We used Affymetrix HG U133 Plus 2.0 GeneChips to compare the transcriptome of Caco-2 cells transfected with SDC1-siRNA against negative control siRNA-...			GEO DataSets		X	No TW or advanced model
GSE98532: DNA methylation instability by BRAF-mediated TET silencing and lifestyle-exposure divides colon cancer pathways [3 cell lines]	/gds/200098532	Promoter hypermethylation divides colon cancers into subtypes with and without a CpG island methylator phenotype (CIMP). Here, we performed genome-wid...			GEO DataSets		X	No TW or advanced model; topic out of scope
GSE98533: DNA methylation instability by BRAF-mediated TET silencing and lifestyle-exposure divides colon cancer pathways [Caco2 cell line]	/gds/200098533	Promoter hypermethylation divides colon cancers into subtypes with and without a CpG island methylator phenotype (CIMP). Here, we performed genome-wid...			GEO DataSets		X	No TW or advanced model; topic out of scope
GSE98534: DNA methylation instability by BRAF-mediated TET silencing and lifestyle-exposure divides colon cancer pathways	/gds/200098534	This SuperSeries is composed of the SubSeries listed below.			GEO DataSets		X	No TW or advanced model; topic out of scope
GSE160695: Gene expression profiles in human duodenal organoid-derived monolayer	/gds/200160695	The human small intestine is the key organ for absorption, metabolism, and excretion of orally administered drugs. To preclinically predict these reac...			GEO DataSets		X	TW, but study details could not be retrieved (incl. unpublished)
GSE163592: Galectin-9 suppresses tumor growth of colon cancer in vitro and in vivo [in vitro CW]	/gds/200163592	We examined the ability of Gal-9 to inhibit cell proliferation via apoptosis, and the effects of Gal-9 on cell cycle-related molecules in various huma...			GEO DataSets		X	Transcriptomics not on Caco-2 (other series)
GSE163599: Galectin-9 suppresses tumor growth of colon cancer in vitro and in vivo [in vitro Caco2]	/gds/200163599	We examined the ability of Gal-9 to inhibit cell proliferation via apoptosis, and the effects of Gal-9 on cell cycle-related molecules in various huma...			GEO DataSets		X	No TW or advanced model
GSE163606: Galectin-9 suppresses tumor growth of colon cancer in vitro and in vivo [in vivo Caco-2 30]	/gds/200163606	We examined the ability of Gal-9 to inhibit cell proliferation via apoptosis, and the effects of Gal-9 on cell cycle-related molecules in various huma...			GEO DataSets		X	Transcriptomics not on Caco-2 (other series)
GSE163782: Galectin-9 suppresses tumor growth of colon cancer in vitro and in vivo [in vivo Caco-2 90]	/gds/200163782	We examined the ability of Gal-9 to inhibit cell proliferation via apoptosis, and the effects of Gal-9 on cell cycle-related molecules in various huma...			GEO DataSets		X	Transcriptomics not on Caco-2 (other series)
GSE163786: Galectin-9 suppresses tumor growth of colon cancer in vitro and in vivo [in vivo CW 30]	/gds/200163786	We examined the ability of Gal-9 to inhibit cell proliferation via apoptosis, and the effects of Gal-9 on cell cycle-related molecules in various huma...			GEO DataSets		X	Transcriptomics not on Caco-2 (other series)
GSE163789: Galectin-9 suppresses tumor growth of colon cancer in vitro and in vivo [in vivo CW 90]	/gds/200163789	We examined the ability of Gal-9 to inhibit cell proliferation via apoptosis, and the effects of Gal-9 on cell cycle-related molecules in various huma...			GEO DataSets		X	Transcriptomics not on Caco-2 (other series)
GSE163790: Galectin-9 suppresses tumor growth of colon cancer in vitro and in vivo	/gds/200163790	This SuperSeries is composed of the SubSeries listed below.			GEO DataSets		X	Transcriptomics not on Caco-2 (other series)
GSE100541: The effect of Clostridium difficile toxins on gene expression profiles in intestinal Caco-2 cells	/gds/200100541	Background: Human intestinal tissue samples are barely accessible to study potential health benefits of nutritional compounds. Numbers of animals used...			GEO DataSets		X	TW, but study details could not be retrieved (incl. unpublished)
GSE156453: In vivo gene expression profile of human intestinal epithelial cells: from the viewpoint of drug metabolism and pharmacokinetics	/gds/200156453	Orally administered drugs are absorbed and metabolized in the intestine. In order to accurately predict pharmacokinetics in the intestine, it is essen...			GEO DataSets		X	No TW or advanced model
GSE167075: m6A modification in SARS-CoV-2 virus regulates host cell innate immune response	/gds/200167075	It is urgent and important to understand the relationship of the widespread severe acute respiratory syndrome coronavirus clade 2 (SARS-CoV-2) with ho...			GEO DataSets		X	No TW or advanced model
GSE169925: DNase-seq from Caco-2 (ENCSR030HFV)	/gds/200169925	For data usage terms and conditions, please refer to http://www.genome.gov/27528022 and http://www.genome.gov/Pages/Research/ENCODE/ENCODE_Data_Use_Po...			GEO DataSets		X	Transcriptomics not on Caco-2
GSE167249: Transcriptional profiling of Caco2 cells infected with Encephalitizoon intestinalis	/gds/200167249	Encephalitizoon intestinalis infection occurs in immunocompromised individuals and has relatively few treatment options due to the lack of understandi...			GEO DataSets		X	No TW or advanced model
GSE167641: Histone ChIP-seq from Caco-2 (ENCSR061UOM)	/gds/200167641	H3K4me1 ChIP-seq on human Caco-2 For data usage terms and conditions, please refer to http://www.genome.gov/27528022 and http://www.genome.gov/Pages/...			GEO DataSets		X	Transcriptomics not on Caco-2
GSE167737: Histone ChIP-seq from Caco-2 (ENCSR401WUV)	/gds/200167737	H3K9me3 ChIP-seq on human Caco-2 For data usage terms and conditions, please refer to http://www.genome.gov/27528022 and http://www.genome.gov/Pages/...			GEO DataSets		X	Transcriptomics not on Caco-2
GSE167774: Control ChIP-seq from Caco-2 (ENCSR269OND)	/gds/200167774	ChIP-seq on human Caco-2 For data usage terms and conditions, please refer to http://www.genome.gov/27528022 and http://www.genome.gov/Pages/Research...			GEO DataSets		X	Transcriptomics not on Caco-2
GSE146893: Stimulation of Caco-2 cells with IFNg	/gds/200146893	Caco-2 cells (intestinal human derived cell line) were cultured on transwell plates, and exposed to a stimulus (IFNg) through the bottom compartment o...			GEO DataSets	X
GSE156269: Comparative transcriptomics of epithelial cells grown under static and microfluidic gut-on-chip conditions and benchmarked against human in vivo intes...	/gds/200156269	Gut-on-chip devices enable exposure of cells to a continuous flow of culture medium, inducing shear stresses and could thus better recapitulate the in...			GEO DataSets	X
GSE162899: Clofazimine is a broad-spectrum coronavirus inhibitor that antagonizes SARS-CoV-2 replication in primary human cell culture and hamsters	/gds/200162899	COVID-19 is the third outbreak of zoonotic coronavirus (CoV) of the century after the epidemic Severe acute respiratory syndrome CoV (SARS-CoV) in 200...			GEO DataSets		X	No TW or advanced model (?); study details could not be retrieved (incl. unpublished)
GSE165674: LIN28B induces a differentiation program through CDX2 in colon cancer	/gds/200165674	Most colorectal cancers (CRCs) are moderately-differentiated or well-differentiated, a status that is preserved even in metastatic tumors. However, th...			GEO DataSets		X	No TW or advanced model
GSE164334: Transcriptome analysis of Caco-2 Cells upon deoxynivalenol and its acetylated exposure	/gds/200164334	Deoxynivalenol (DON), 3-acetyldeoxynivalenol (3-ADON) and 15-acetyldeoxynivalenol (15-ADON) are type B trichothecenes and are major pollutants in food...			GEO DataSets		X	No TW or advanced model
GSE154750: Gene expression profiling of CD44-CD133+ and CD44+CD133+ Caco2 population	/gds/200154750	Gene expression profiling of CD44-CD133+ and CD44+CD133+ Caco2 population			GEO DataSets		X	No TW or advanced model
GSE158632: Integrated mRNA/miRNA-seq of Caco-2 and HT-29 cells under chemical hypoxia (cobalt chloride, oxyquinoline)	/gds/200158632	To uncover hypoxia-induced miRNA-mRNA interactions landscape in colorectal cancer cell lines we performed integrated miRNA/mRNA sequencing of Caco-2 a...			GEO DataSets		X	TW, but study details could not be retrieved (incl. unpublished)

## Sheet: b. Genes per platform
Platform	Array	# sequences	# unique genes
Affymetrix	Human Gene 1.0 ST array	28869	20925	https://gemma.msl.ubc.ca/arrays/showArrayDesign.html?id=380
	Human Gene 1.1 ST array	28869	20925	https://gemma.msl.ubc.ca/arrays/showArrayDesign.html?id=749
	Human Gene 2.1 ST array	48226	26690	https://gemma.msl.ubc.ca/arrays/showArrayDesign.html?id=792
	Human Genome U133A Array	22283	13330	https://gemma.msl.ubc.ca/arrays/showArrayDesign.html?id=1
	Human Genome U133A 2.0 Array	22277	13330	https://gemma.msl.ubc.ca/arrays/showArrayDesign.html?id=350
	Human Genome U133 Plus 2.0 Array	54675	21299	https://gemma.msl.ubc.ca/arrays/showArrayDesign.html?id=4
	Human Genome U95A Array	12625	9266	https://gemma.msl.ubc.ca/arrays/showArrayDesign.html?id=8
	Human Transcriptome Array 2.0	67582	24708	https://gemma.msl.ubc.ca/arrays/showArrayDesign.html?id=785
	NuGO_Hs1a520180		~20.000	https://www.ncbi.nlm.nih.gov/geo/query/acc.cgi?acc=GPL7020
Agilent	Whole Human Genome Microarray 4x44K G4112F	43376	20200	https://gemma.msl.ubc.ca/arrays/showArrayDesign.html?id=371
	SurePrint G3 Human GE 8x60K Microarray	30905	21366	https://gemma.msl.ubc.ca/arrays/showArrayDesign.html?id=956
	Whole Human Genome Oligo Microarray G4112A	41000	20200	https://gemma.msl.ubc.ca/arrays/showArrayDesign.html?id=598
Stanford	SHCU	42000	~24500	https://www.molbiolcell.org/doi/10.1091/mbc.e07-04-0309
Illumina	HumanHT-12 V4.0 expression beadchip	47231	22296	https://gemma.msl.ubc.ca/arrays/showArrayDesign.html?id=644
Custom	cancerochip_v2009		6864	https://bmcgenomics.biomedcentral.com/articles/10.1186/1471-2164-10-507
	Human Transporter OligoChip	750		https://doi.org/10.1023/a:1022282221530
Nanostring	Sebelius2 custom Nanostring probe panel	250	250	https://www.tandfonline.com/doi/full/10.1080/21688370.2019.1651597
Excluded based on no. of genes (n = 5)
Reference	GSE no.	Platform
Van Landeghem et al. (2009)	GSE17027	Human oligo array from MWG cancerochips_v2009
Anderle (2003)/Landowski (2004)	GSE1368	Human Transporter OligoChip
Robinson et al. (2019)	GSE132501	Sebelius2 custom Nanostring probe panel
Pielage et al. (2007)	GSE3054 (unlinked, but notified)	Affymetrix Human Genome U95A Array
Anderle (2005)	GSE1474	Affymetrix Human Genome U133A Array

## Sheet: c. Data extraction Affymetrix
	Study summary								Model specifications																				Experimental set-up (transcriptomics)
GSE no.	Reference	Total no. of models/conditions (incl. treatments)	Specifications models	No of conditions of interest (GSE) and timepoints	No of replicates per condition (GSE)	Platform	Other relevant outcomes in same model	Relevant exposures and controls	Dimensions device*	Membrane/scaffold (pore size)	Membrane	Pore size (μm)	Coating of cell membrane	Flow (uL/h; dyne/cm2)	Strain (%; Hz)	Seeding area (cm2)	Cell origin (strain, company	Passage no.	Seeding density (per cm^2) (to be checked)	Incubation (T, %CO2)	Oxygen concentration apical compartment	Culture time (days)	Medium composition (maintenance)	Medium refreshments	Medium volume	(host) co-cultures (with or w/o transcriptomics)	Model used in other studies?	Quality control (if applicable)	Time of harvest	No. of technical reps	No. of biological reps.	No. of conditions tested (of interest)	Exposures (if relevant)	Exposure time (if applicable)	Control medium	Notes	Quality checks based on M&M (check with Guido)
GSE115022	Lepine et al. (2018)	4	insert; insert + bacteria	4	2	Affymetrix Human Gene 1.1 ST Array	TEER (normalized), apical IL-8 concentration	L. acidophilus W37, L. brevis W63, L. casei W56 and medium control	0.336 cm^2	NR (0.4 μm pore)	NR	0.4	NA/NR	NA	NA	0.336	Caco-2 ATCC-HTB37	30-40	982143	37, 5	NA	21	DMEM, 4.5 g/L glucose, 10% FCS, 0.58 g/L glutamine, no pyruvate (ab?)	Three times per week and day prior to experiment	150 uL apical, 700 uL basolateral	NA	No	TEER> 330 and <10% variation	21 days + 6 hours	NA	2-3	4	L. acidophilus W37, L. brevis W63, L. casei W56 and medium control	6 h	Not specified	TEER normalized to t = 21 days. GSE also includes effect of fibers
GSE156269	Kornphimol (2021a)	1	insert	1	4	Affymetrix Human Gene 2.1 ST array	NA	NA	1.12 cm^2	PET (0.4 μm pore)	PET	0.4	NA/NR	NA	NA	1.12	Caco-2 (HTB-37)	29-45	75000	NR	NA	21	DMEM, 10% FBS, 1% Pen/Strep, 1% NEAA	Every two to three days	NR	NA	No		21 days	4?	4?	1	NA	NA	NA
		1	oxic chip	1	4	Affymetrix Human Gene 2.1 ST array	NA	NA	15x45 mm (widthxlength)	PET (0.4 μm pore)	PET	0.4	NA/NR	100 uL/h; 0.002 dyne/cm^2	NA	1.6	Caco-2 (HTB-37)	29-45	75000	37, ?	NA	1 (Static) + 21	DMEM, 10% FBS, 1% Pen/Strep, 1% NEAA	Continous	75 uL apical/110 uL basolateral	NA	Yes (rest of thesis)		21 days	4?	4?	1	NA	NA	NA	Comparison with human duodenum, jejunum, ileum and colon from GEO Database (GSE10867)
GSE15636	Putaala et al. (2010)	7	insert; insert + bacteria	8 (incl. 2 timepoints for control)	2-3	Affymetrix Human Genome U133 Plus 2.0 Array	NA	L. acidophilus NCFM (live and SN), B. lactis (live and SN), L. salivarius (live and SN), and medium only (2 timepoints)	NR (ref to previous work, but not clear)	NR	NR	NR	NA/NR	NA	NA	NR	Caco-2 ECACC	47-51	NR	37, 5	NA	5	DMEM, 10% FBS, 2 mM glutamine, 1xNEAA, 20U/mL Pen, 20 ug/mL Strep, 0.5 ug/mL amphotericin	NR		NA	No	TEER > 200	5 days + 8 or 24 hours	6-8?	6-8?	9	L. acidophilus NCFM (live and SN), B. lactis (live and SN), L. salivarius (live and SN), E. coli (SN) and medium only (2 timepoints)	8 h (live bacteria) or 24 h (SN)			RT-qPCR validation
GSE158620	Kornphimol (2021b)	1	insert	1	8	Affymetrix Human Gene 2.1 ST Array	NA	NA	1.12 cm^2	PET (0.4 μm pore)	PET	0.4	NA/NR	NA	NA	1.12	Caco-2 (HTB-37)	29-45	75000	NR	NA	1 (Static) + 21	DMEM, 10% FBS, 1% Pen/Strep, 1% NEAA	Every two to three days	500 uL apical/?	NA	Yes (see other study)		21 days + 6 hours	4?	4?	1	NA	NA	NA	NMs tested
		1	oxic chip	1	8	Affymetrix Human Gene 2.1 ST Array	NA	NA	15x45 mm (widthxlength)	PET (0.4 μm pore)	PET	0.4	NA/NR	100 uL/h; 0.002 dyne/cm^2	NA	1.6	Caco-2 (HTB-37)	29-45	75000	37, ?	NA	21	DMEM, 10% FBS, 1% Pen/Strep, 1% NEAA	Continous	75 uL apical/110 uL basolateral	NA	Yes (see other study)		21 days + 6 hours	4?	4?	1	NA	NA	NA	NMs tested
GSE173729	Elzinga and Van der Lugt (2021)	1	insert	1	3	Affymetrix Human Gene 1.1 ST Array	TEER, protein expression of MUC2, MUC5AC and KLF4, pH, lactate and glucose production	NA	1.12 cm^2	PET (0.4 μm pore)	PET	0.4	NA/NR	NA	NA	1.12	Caco-2 (ATCC HTB-37)	15-30	67031.2	37,5	NA	15	DMEM, 10% FCS, 1% PenStrep	Three times per week	275 uL apical/1000 uL basolateral	NA	Yes (Navabi, Reuter)		15 days	NA	3	1	NA	NA	NA		RIN > 8.0
		1	dynamic insert (SWMS)	1	3	Affymetrix Human Gene 1.1 ST Array	TEER, protein expression of MUC2, MUC5AC and KLF4, pH, lactate and glucose production	NA	1.12 cm^2	PET (0.4 μm pore)	PET	0.4	NA/NR	(Estimated) 1.6 × 10−2 ± 4.7 × 10−3 dyne/cm2	NA	1.12	Caco-2 (ATCC HTB-37)	15-30	67031.2	37,5	NA	1 (static) + 14	DMEM, 10% FCS, 1% PenStrep	Three times per week	75 uL apical/850 uL basolateral	NA	Yes (Navabi, Reuter)		15 days	NA	3	1	NA	NA	NA		RIN > 8.0
GSE17625	Ishimoto et al. (2010) (M&M in Satsu, 2006)	1	co-culture insert (macrophage)	6 (timepoints)	1	Affymetrix Human Genome U133 Plus 2.0 Array	NA	NA	1.12 cm^2	NR	NR	NR	collagen	NA	NA	1.12	Caco-2 (ATCC)	35-65	89285.7	37, 5	NA	14	DMEM, 10% FCS, 1% NEAA, 2% glutamine, 100 U/mL Pen, 100 ug/mL Strep, appropiate amount of sodium bicarbnte	NR	NR	Macrophages (THP-1)	Yes	TEER > 150	14 days + 0, 1, 3 6, 24 or 48 hours	1?	1?	6	NA	NA	NA	M&M in different paper, not sure if culture conditions are the same	RT-PCR validation
GSE21976	Turroni et al. (2010)	2	anoxic insert; anoxic insert + bacteria	4 (incl. 2 timepoints)	2	NuGO array (human) NuGO_Hs1a520180 (Affymetrix)	NA	B. bifidum PRL2010, control both 2 and 4 hours	4.67 cm^2	NR	NR	NR	NA/NR	NA	NA	4.67	NR	NR	42826.6	37, 5	NA	3 (postconfluence) + 1 day medium change	DMEM high glucose, hepes, 10% FBS, 100 U/mL Pen, 0.1 mg/mL Strep, 0.25 ug/mL amphotericin B, 4 mM glutamine		1.5 mL apical (+100 uL in experiment or 100 uL total?), 3 mL basolateral	NA	No	NA/NR	4 days + 2 or 4 hours	2?	2 (800 uL divided over 8 wells, 100 uL per well?)	4	B. bifidum PRL2010	2 and 4 hours	DMEM, 4.5 g/L hepes, 4 mM gultamine, 0.2 ug/mL selente, 5 ug/mL transferrin, no antibiotics	4 days postconfluence…. For experiments, TWs were moved to MACS-MG-1000 anaerobic workstation at 37C. In M&M, samples are specified as co-cultures with HT29, but GSE description and figure legend say Caco-2	RT-qPCR validation
GSE30292	Christensen et al. (2012)	1	insert (deviating protocol)	1	3	Affymetrix Human Genome U133 Plus 2.0 Array	NA	NA	4.67 cm^2	Polyethylene-terephtalate (PET) (0.4 μm pore, pore density 2 ± 0.2*10^6/cm^2)	PET	0.4	NA/NR	NA	NA	0.0421	Caco-2 (grown Low-Density)	NR	300000	37,5(?, or 10 as in Natoli?))	NA	21	DMEM Glutamax, 10% FCS, 1% non-essential amino acids;	Three times per week	NR	NA	Yes, culture method as in Natoli et al. (2011)		3 weeks	3?	3?	1	NA	NA	NA		RIN between 9-10
GSE30364	Rossi (2013)	1	insert	1	3	Affymetrix Human Genome U133 Plus 2.0 Array	TEER (normalized), IL-8 secretion,	See notes	NR	NR	NR	NR	NA/NR	NA	NA	NR	Caco-2BBE (CRL 2102)	55-74	260000	37,5	NA	14 days	DMEM, 10% FCS, Glutamax, 100 U/mL Pen, 100 ug/mL Strep	NR	NR	NA	No		14 days + 6 hours	3?	3?	1	See notes	See notes	"none"	Exposures tested (not per se of interest): IL-8	RIN > 8.0
GSE65790	Kim et al. (2016)	1	insert	1	2	Affymetrix Human Gene 1.0 ST Array	NA	NA	NR	NR	NR	NR	NA/NR	NA	NA	NR	Caco-2	NR	NR	NR	NA	NR	NR	NR		NA	No		NR	NR	2	1	NA	NA
		2	oxic chip; oxic chip + bacteria	2	2	Affymetrix Human Gene 1.0 ST Array	TEER, intestinal injury, villi height, inflammatory response (cytokine release, ICAM-1), bacterial overgrowth	VSL#3	1 mm wide x 10 mm long x 0.15 mm high	PDMS (d = 10 μm; h = 20 μm; 25 μm spacing)	PDMS	?	collagen I (50 μg/mL), Matrigel (300 μg/mL)	30; 0.02	10; 0.15	∼0.11	Caco-2BBE, Harvard Digestive Disease Centre	NR	150000	37, 5	NA	4.16667	DMEM, 4.5 g/L glucose, 25 mM Hepes with 20% (v/v) FBS, 100 U/mL Pen, 100 ug/mL Strep	Continuous		PBMCs	Yes		100 hours + 72 hours	NR	2	2	VSL#3	72 hours		Also exposure to EIEC and LPS
GSE7259	Dihal (2007)	1	insert	2 (timepoints)	2	Affymetrix Human Genome U133A 2.0 Array	TEER, ALPi activity	See notes	44 cm^2	Polycarbonate (0.4 μm pore)	PC	0.4	NA/NR	NA	NA	44	Caco-2 (ATCC)	37	40000	NR	NA	5 and 10 days postconfluency (= 7 and 12)	DMEM culture as described previosly	NR	NR	NA	No	NR	7 or 12 days (incl. 2 days preconfluency)	2?	2?	1	See notes	See notes		Exposures tested (not per se of interest): quercetin	RT-qPCR validation, A260/280 ratio of 1.7-2 and 28S/18S ratio 1.7-2
GSE79383	Shah et al. (2016)	3	anoxic chip; anoxic chip + bacteria	3 (mRNA and miRNA)	3	Affymetrix Human Transcriptome Array 2.0	Cytokine concentration, % of bacteria	LGG, LGG + B. caccae (separated by PC membrane)	200 mm x 4 mm	Polycarbonate (1 μm pore)	PC	1	rat tail collagen (50 μL/mL)	25 μL/min	NA	8	Caco-2 (DSMZ: ACC169)	7-28	75000	37, 5	5.43±0.137% (final 12 hours of co-culture)	8	DMEM, 20% FCS	Continous		NA (CD4 T-cells only separately)	Yes (Greenhalgh)		8 days	3?	3?	3	Anaerobic, anaerobic + LGG, anaerobic + LGG + B. caccae	24 hours		Total growh time not clear: 7 or 8 days? (discrepancy between figures) Bacteria without antibiotics, but control with? No direct microbe-host.
GSE81867 (GSM numbers in paper not correct)	Sakharov (2019)	1	insert	1	3	Affymetrix Human Gene 1.0 ST Array	TEER (7 days under flow?), electrical capitance (7 days under flow?), miRNA expression, permeability (only described in M&M)	NA	0.143 cm^2	Polyether (1 μm pore)	PET	1	NA/NR	NA	NA	0.143	Caco-2 (obtained from the Russian Vertebrate Cell Culture Collection)	NR	419580	37, 5	NA	8	MEM, 10% FBS, 0.1 mM NEAA, 0.1% Pen/Strep	Three times per week	NR	NA	No		8 days	3?	3?	1	NA	NA	NA	GSM reference in paper not correct
		1	(part.) dynamic insert	1	3	Affymetrix Human Gene 1.0 ST Array	TEER (7 days under flow?), electrical capitance (7 days under flow?), miRNA expression, permeability (only described in M&M)	NA	0.143 cm^2	Polyether (1 μm pore)	PET	1	NA/NR	4.13 μl/min (basolateral only)	NA	0.143	Caco-2 (obtained from the Russian Vertebrate Cell Culture Collection)	NR	419580	37, 5	NA	7 static + 1 on chip	MEM, 10% FBS, 0.1 mM NEAA, 0.1% Pen/Strep	Continous	Total volume of chip = 1300 uL(?)	NA	No		7 days + 1 day under flow	3?	3?	1	NA	NA	NA	Chip = TW, but last day under flow. Not clear if TEER was measured under flow or just in the chip device before turning on flow. GSM reference in paper not correct	"RNA isolation and quality controls from incubated cells as well as microarray expression analysis were performed"

## Sheet: d. Sample overview Affymetrix 
no.	GSE no.	GSM no.	Platform	Platform abbr.	PdInfo package	Annotation package	Dataset title	Device	Cell cystem (Caco-2 or co-culture)	Flow (static, dynamic or part. Dynamic)	Oxygen (Oxic or Anoxic apical)	Total culture time	Time (cateogorical)	Timepoint (to two decimals)	Microbiome	Replicate no.	Treatment specification	Notes	*Options: TW, TW (deviating protocol), anaerobic TW, co-culture TW, SWMS, aerobic chip, anaerobic chip, spheres, 3D scaffold. **Options: Control (only specified if aberrant), treatment 1, treatment 2, treatment 3, etc.
115022	GSE115022	GSM3163149	Affymetrix Human Gene 1.1 ST Array	hugene11	pd.hugene.1.1.st.v1	hugene11sttranscriptcluster.db	21 days differentiated Caco-2 cells incubated with DMEM control medium probiotics (ctrl Pro) for 6 hours, biol rep 2	Insert	Caco-2	Static	Oxic	21.25	Long	21.25 days	Control	2	Bacterium 1, strain A = L. acidophilus (W37); Bacterium 2 = L. brevis (W63); Bacterium 3 = L. casei (W56)
115022	GSE115022	GSM3163141	Affymetrix Human Gene 1.1 ST Array	hugene11	pd.hugene.1.1.st.v1	hugene11sttranscriptcluster.db	21 days differentiated Caco-2 cells incubated with L. acidophilus (W37) for 6 hours, biol rep 1	Insert	Caco-2	Static	Oxic	21.25	Long	21.25 days	B1, strain A	1	Bacterium 1, strain A = L. acidophilus (W37); Bacterium 2 = L. brevis (W63); Bacterium 3 = L. casei (W56)
115022	GSE115022	GSM3163150	Affymetrix Human Gene 1.1 ST Array	hugene11	pd.hugene.1.1.st.v1	hugene11sttranscriptcluster.db	21 days differentiated Caco-2 cells incubated with L. acidophilus (W37) for 6 hours, biol rep 2	Insert	Caco-2	Static	Oxic	21.25	Long	21.25 days	B1, strain A	2	Bacterium 1, strain A = L. acidophilus (W37); Bacterium 2 = L. brevis (W63); Bacterium 3 = L. casei (W56)
115022	GSE115022	GSM3163142	Affymetrix Human Gene 1.1 ST Array	hugene11	pd.hugene.1.1.st.v1	hugene11sttranscriptcluster.db	21 days differentiated Caco-2 cells incubated with L. brevis (W63) for 6 hours, biol rep 1	Insert	Caco-2	Static	Oxic	21.25	Long	21.25 days	B2	1	Bacterium 1, strain A = L. acidophilus (W37); Bacterium 2 = L. brevis (W63); Bacterium 3 = L. casei (W56)
115022	GSE115022	GSM3163151	Affymetrix Human Gene 1.1 ST Array	hugene11	pd.hugene.1.1.st.v1	hugene11sttranscriptcluster.db	21 days differentiated Caco-2 cells incubated with L. brevis (W63) for 6 hours, biol rep 2	Insert	Caco-2	Static	Oxic	21.25	Long	21.25 days	B2	2	Bacterium 1, strain A = L. acidophilus (W37); Bacterium 2 = L. brevis (W63); Bacterium 3 = L. casei (W56)
115022	GSE115022	GSM3163143	Affymetrix Human Gene 1.1 ST Array	hugene11	pd.hugene.1.1.st.v1	hugene11sttranscriptcluster.db	21 days differentiated Caco-2 cells incubated with L. casei (W56) for 6 hours, biol rep 1	Insert	Caco-2	Static	Oxic	21.25	Long	21.25 days	B3	1	Bacterium 1, strain A = L. acidophilus (W37); Bacterium 2 = L. brevis (W63); Bacterium 3 = L. casei (W56)
115022	GSE115022	GSM3163152	Affymetrix Human Gene 1.1 ST Array	hugene11	pd.hugene.1.1.st.v1	hugene11sttranscriptcluster.db	21 days differentiated Caco-2 cells incubated with L. casei (W56) for 6 hours, biol rep 2	Insert	Caco-2	Static	Oxic	21.25	Long	21.25 days	B3	2	Bacterium 1, strain A = L. acidophilus (W37); Bacterium 2 = L. brevis (W63); Bacterium 3 = L. casei (W56)
115022	GSE115022	GSM3163140	Affymetrix Human Gene 1.1 ST Array	hugene11	pd.hugene.1.1.st.v1	hugene11sttranscriptcluster.db	21 days differentiated Caco-2 cells incubated with DMEM control medium probiotics (ctrl Pro) for 6 hours, biol rep 1	Insert	Caco-2	Static	Oxic	21.25	Long	21.25 days	Control	1
156269	GSE156269	GSM4728034	Affymetrix Human Gene 2.1 ST Array	hugene21	pd.hugene.2.1.st	hugene21sttranscriptcluster.db	Caco-2 cells, grown on Transwell inserts, replicate 1	Insert	Caco-2	Static	Oxic	21	Long	21 days	Control	1
156269	GSE156269	GSM4728035	Affymetrix Human Gene 2.1 ST Array	hugene21	pd.hugene.2.1.st	hugene21sttranscriptcluster.db	Caco-2 cells, grown on Transwell inserts, replicate 2	Insert	Caco-2	Static	Oxic	21	Long	21 days	Control	2
156269	GSE156269	GSM4728036	Affymetrix Human Gene 2.1 ST Array	hugene21	pd.hugene.2.1.st	hugene21sttranscriptcluster.db	Caco-2 cells, grown on Transwell inserts, replicate 3	Insert	Caco-2	Static	Oxic	21	Long	21 days	Control	3
156269	GSE156269	GSM4728037	Affymetrix Human Gene 2.1 ST Array	hugene21	pd.hugene.2.1.st	hugene21sttranscriptcluster.db	Caco-2 cells, grown on Transwell inserts, replicate 4	Insert	Caco-2	Static	Oxic	21	Long	21 days	Control	4
156269	GSE156269	GSM4728038	Affymetrix Human Gene 2.1 ST Array	hugene21	pd.hugene.2.1.st	hugene21sttranscriptcluster.db	Caco-2 cells, grown in a microfluidic device, replicate 1	Chip	Caco-2	Dynamic	Oxic	21	Long	21 days	Control	1
156269	GSE156269	GSM4728039	Affymetrix Human Gene 2.1 ST Array	hugene21	pd.hugene.2.1.st	hugene21sttranscriptcluster.db	Caco-2 cells, grown in a microfluidic device, replicate 2	Chip	Caco-2	Dynamic	Oxic	21	Long	21 days	Control	2
156269	GSE156269	GSM4728040	Affymetrix Human Gene 2.1 ST Array	hugene21	pd.hugene.2.1.st	hugene21sttranscriptcluster.db	Caco-2 cells, grown in a microfluidic device, replicate 3	Chip	Caco-2	Dynamic	Oxic	21	Long	21 days	Control	3
156269	GSE156269	GSM4728041	Affymetrix Human Gene 2.1 ST Array	hugene21	pd.hugene.2.1.st	hugene21sttranscriptcluster.db	Caco-2 cells, grown in a microfluidic device, replicate 4	Chip	Caco-2	Dynamic	Oxic	21	Long	21 days	Control	4
15636	GSE15636	GSM391349	Affymetrix Human Genome U133 Plus 2.0 Array	hgu133plus2	pd.hg.u133.plus.2	hgu133plus2.db	Medium-only control__8 h_rep1	Insert	Caco-2	Static	Oxic	5.33	Short	5.33 days	Control	1	Bacterium 1, strain B = L. acidophilus NCFM live; SN of bacterium 1, strain B = L. acidophilus NCFM SN; Bacterium 4 = B. lactis live; SN of bacterium 4 = B. lactis SN; Bacterium 5 = L. salivarius live; SN of bacterium 5 = L. salivarius SN
15636	GSE15636	GSM391350	Affymetrix Human Genome U133 Plus 2.0 Array	hgu133plus2	pd.hg.u133.plus.2	hgu133plus2.db	Medium-only control__8 h_rep2	Insert	Caco-2	Static	Oxic	5.33	Short	5.33 days	Control	2	Bacterium 1, strain B = L. acidophilus NCFM live; SN of bacterium 1, strain B = L. acidophilus NCFM SN; Bacterium 4 = B. lactis live; SN of bacterium 4 = B. lactis SN; Bacterium 5 = L. salivarius live; SN of bacterium 5 = L. salivarius SN
15636	GSE15636	GSM391363	Affymetrix Human Genome U133 Plus 2.0 Array	hgu133plus2	pd.hg.u133.plus.2	hgu133plus2.db	Medium-only control__24 h_rep1	Insert	Caco-2	Static	Oxic	6	Short	6 days	Control	1	Bacterium 1, strain B = L. acidophilus NCFM live; SN of bacterium 1, strain B = L. acidophilus NCFM SN; Bacterium 4 = B. lactis live; SN of bacterium 4 = B. lactis SN; Bacterium 5 = L. salivarius live; SN of bacterium 5 = L. salivarius SN
15636	GSE15636	GSM391364	Affymetrix Human Genome U133 Plus 2.0 Array	hgu133plus2	pd.hg.u133.plus.2	hgu133plus2.db	Medium-only control__24 h_rep2	Insert	Caco-2	Static	Oxic	6	Short	6 days	Control	2	Bacterium 1, strain B = L. acidophilus NCFM live; SN of bacterium 1, strain B = L. acidophilus NCFM SN; Bacterium 4 = B. lactis live; SN of bacterium 4 = B. lactis SN; Bacterium 5 = L. salivarius live; SN of bacterium 5 = L. salivarius SN
15636	GSE15636	GSM391365	Affymetrix Human Genome U133 Plus 2.0 Array	hgu133plus2	pd.hg.u133.plus.2	hgu133plus2.db	Medium-only control__24 h_rep3	Insert	Caco-2	Static	Oxic	6	Short	6 days	Control	3	Bacterium 1, strain B = L. acidophilus NCFM live; SN of bacterium 1, strain B = L. acidophilus NCFM SN; Bacterium 4 = B. lactis live; SN of bacterium 4 = B. lactis SN; Bacterium 5 = L. salivarius live; SN of bacterium 5 = L. salivarius SN
15636	GSE15636	GSM391351	Affymetrix Human Genome U133 Plus 2.0 Array	hgu133plus2	pd.hg.u133.plus.2	hgu133plus2.db	L. acidophilus NCFM™_coculture_8 h_rep1	Insert	Caco-2	Static	Oxic	5.33	Short	5.33 days (8 hours exposed)	B1, strain B	1	Bacterium 1, strain B = L. acidophilus NCFM live; SN of bacterium 1, strain B = L. acidophilus NCFM SN; Bacterium 4 = B. lactis live; SN of bacterium 4 = B. lactis SN; Bacterium 5 = L. salivarius live; SN of bacterium 5 = L. salivarius SN
15636	GSE15636	GSM391352	Affymetrix Human Genome U133 Plus 2.0 Array	hgu133plus2	pd.hg.u133.plus.2	hgu133plus2.db	L. acidophilus NCFM™_coculture_8 h_rep2	Insert	Caco-2	Static	Oxic	5.33	Short	5.33 days (8 hours exposed)	B1, strain B	2	Bacterium 1, strain B = L. acidophilus NCFM live; SN of bacterium 1, strain B = L. acidophilus NCFM SN; Bacterium 4 = B. lactis live; SN of bacterium 4 = B. lactis SN; Bacterium 5 = L. salivarius live; SN of bacterium 5 = L. salivarius SN
15636	GSE15636	GSM391353	Affymetrix Human Genome U133 Plus 2.0 Array	hgu133plus2	pd.hg.u133.plus.2	hgu133plus2.db	L. acidophilus NCFM™_cell-free supernatant_24 h_rep1	Insert	Caco-2	Static	Oxic	6	Short	6 days (24 hours exposed)	SN of B1, strain B	1	Bacterium 1, strain B = L. acidophilus NCFM live; SN of bacterium 1, strain B = L. acidophilus NCFM SN; Bacterium 4 = B. lactis live; SN of bacterium 4 = B. lactis SN; Bacterium 5 = L. salivarius live; SN of bacterium 5 = L. salivarius SN
15636	GSE15636	GSM391354	Affymetrix Human Genome U133 Plus 2.0 Array	hgu133plus2	pd.hg.u133.plus.2	hgu133plus2.db	L. acidophilus NCFM™_cell-free supernatant_24 h_rep2	Insert	Caco-2	Static	Oxic	6	Short	6 days (24 hours exposed)	SN of B1, strain B	2	Bacterium 1, strain B = L. acidophilus NCFM live; SN of bacterium 1, strain B = L. acidophilus NCFM SN; Bacterium 4 = B. lactis live; SN of bacterium 4 = B. lactis SN; Bacterium 5 = L. salivarius live; SN of bacterium 5 = L. salivarius SN
15636	GSE15636	GSM391355	Affymetrix Human Genome U133 Plus 2.0 Array	hgu133plus2	pd.hg.u133.plus.2	hgu133plus2.db	B. lactis 420_coculture_8 h_rep1	Insert	Caco-2	Static	Oxic	5.33	Short	5.33 days (8 hours exposed)	B4	1	Bacterium 1, strain B = L. acidophilus NCFM live; SN of bacterium 1, strain B = L. acidophilus NCFM SN; Bacterium 4 = B. lactis live; SN of bacterium 4 = B. lactis SN; Bacterium 5 = L. salivarius live; SN of bacterium 5 = L. salivarius SN
15636	GSE15636	GSM391356	Affymetrix Human Genome U133 Plus 2.0 Array	hgu133plus2	pd.hg.u133.plus.2	hgu133plus2.db	B. lactis 420_coculture_8 h_rep2	Insert	Caco-2	Static	Oxic	5.33	Short	5.33 days (8 hours exposed)	B4	2	Bacterium 1, strain B = L. acidophilus NCFM live; SN of bacterium 1, strain B = L. acidophilus NCFM SN; Bacterium 4 = B. lactis live; SN of bacterium 4 = B. lactis SN; Bacterium 5 = L. salivarius live; SN of bacterium 5 = L. salivarius SN
15636	GSE15636	GSM391357	Affymetrix Human Genome U133 Plus 2.0 Array	hgu133plus2	pd.hg.u133.plus.2	hgu133plus2.db	B. lactis 420_cell-free supernatant_24 h_rep1	Insert	Caco-2	Static	Oxic	6	Short	6 days (24 hours exposed)	SN of B4	1	Bacterium 1, strain B = L. acidophilus NCFM live; SN of bacterium 1, strain B = L. acidophilus NCFM SN; Bacterium 4 = B. lactis live; SN of bacterium 4 = B. lactis SN; Bacterium 5 = L. salivarius live; SN of bacterium 5 = L. salivarius SN
15636	GSE15636	GSM391358	Affymetrix Human Genome U133 Plus 2.0 Array	hgu133plus2	pd.hg.u133.plus.2	hgu133plus2.db	B. lactis 420_cell-free supernatant_24 h_rep2	Insert	Caco-2	Static	Oxic	6	Short	6 days (24 hours exposed)	SN of B4	2	Bacterium 1, strain B = L. acidophilus NCFM live; SN of bacterium 1, strain B = L. acidophilus NCFM SN; Bacterium 4 = B. lactis live; SN of bacterium 4 = B. lactis SN; Bacterium 5 = L. salivarius live; SN of bacterium 5 = L. salivarius SN
15636	GSE15636	GSM391359	Affymetrix Human Genome U133 Plus 2.0 Array	hgu133plus2	pd.hg.u133.plus.2	hgu133plus2.db	L. salivarius Ls-33_coculture_8 h_rep1	Insert	Caco-2	Static	Oxic	5.33	Short	5.33 days (8 hours exposed)	B5	1	Bacterium 1, strain B = L. acidophilus NCFM live; SN of bacterium 1, strain B = L. acidophilus NCFM SN; Bacterium 4 = B. lactis live; SN of bacterium 4 = B. lactis SN; Bacterium 5 = L. salivarius live; SN of bacterium 5 = L. salivarius SN
15636	GSE15636	GSM391360	Affymetrix Human Genome U133 Plus 2.0 Array	hgu133plus2	pd.hg.u133.plus.2	hgu133plus2.db	L. salivarius Ls-33_coculture_8 h_rep2	Insert	Caco-2	Static	Oxic	5.33	Short	5.33 days (8 hours exposed)	B5	2	Bacterium 1, strain B = L. acidophilus NCFM live; SN of bacterium 1, strain B = L. acidophilus NCFM SN; Bacterium 4 = B. lactis live; SN of bacterium 4 = B. lactis SN; Bacterium 5 = L. salivarius live; SN of bacterium 5 = L. salivarius SN
15636	GSE15636	GSM391361	Affymetrix Human Genome U133 Plus 2.0 Array	hgu133plus2	pd.hg.u133.plus.2	hgu133plus2.db	L. salivarius Ls-33_cell-free supernatant_24 h_rep1	Insert	Caco-2	Static	Oxic	6	Short	6 days (24 hours exposed)	SN of B5	1	Bacterium 1, strain B = L. acidophilus NCFM live; SN of bacterium 1, strain B = L. acidophilus NCFM SN; Bacterium 4 = B. lactis live; SN of bacterium 4 = B. lactis SN; Bacterium 5 = L. salivarius live; SN of bacterium 5 = L. salivarius SN
15636	GSE15636	GSM391362	Affymetrix Human Genome U133 Plus 2.0 Array	hgu133plus2	pd.hg.u133.plus.2	hgu133plus2.db	L. salivarius Ls-33_cell-free supernatant_24 h_rep2	Insert	Caco-2	Static	Oxic	6	Short	6 days (24 hours exposed)	SN of B5	2	Bacterium 1, strain B = L. acidophilus NCFM live; SN of bacterium 1, strain B = L. acidophilus NCFM SN; Bacterium 4 = B. lactis live; SN of bacterium 4 = B. lactis SN; Bacterium 5 = L. salivarius live; SN of bacterium 5 = L. salivarius SN
158620	GSE158620	GSM4804472	Affymetrix Human Gene 2.1 ST Array	hugene21	pd.hugene.2.1.st	hugene21sttranscriptcluster.db	Caco-2 cells, grown on Transwell inserts, TiO2-control, replicate 2	Insert	Caco-2	Static	Oxic	21.25	Long	21 days	Control	2
158620	GSE158620	GSM4804473	Affymetrix Human Gene 2.1 ST Array	hugene21	pd.hugene.2.1.st	hugene21sttranscriptcluster.db	Caco-2 cells, grown on Transwell inserts, TiO2-control, replicate 3	Insert	Caco-2	Static	Oxic	21.25	Long	21 days	Control	3
158620	GSE158620	GSM4804474	Affymetrix Human Gene 2.1 ST Array	hugene21	pd.hugene.2.1.st	hugene21sttranscriptcluster.db	Caco-2 cells, grown on Transwell inserts, TiO2-control, replicate 4	Insert	Caco-2	Static	Oxic	21.25	Long	21 days	Control	4
158620	GSE158620	GSM4804478	Affymetrix Human Gene 2.1 ST Array	hugene21	pd.hugene.2.1.st	hugene21sttranscriptcluster.db	Caco-2 cells, grown in a microfluidic device, TiO2-control, replicate 1	Chip	Caco-2	Dynamic	Oxic	21.25	Long	21 days	Control	1
158620	GSE158620	GSM4804479	Affymetrix Human Gene 2.1 ST Array	hugene21	pd.hugene.2.1.st	hugene21sttranscriptcluster.db	Caco-2 cells, grown in a microfluidic device, TiO2-control, replicate 2	Chip	Caco-2	Dynamic	Oxic	21.25	Long	21 days	Control	2
158620	GSE158620	GSM4804480	Affymetrix Human Gene 2.1 ST Array	hugene21	pd.hugene.2.1.st	hugene21sttranscriptcluster.db	Caco-2 cells, grown in a microfluidic device, TiO2-control, replicate 4	Chip	Caco-2	Dynamic	Oxic	21.25	Long	21 days	Control	4
158620	GSE158620	GSM4804484	Affymetrix Human Gene 2.1 ST Array	hugene21	pd.hugene.2.1.st	hugene21sttranscriptcluster.db	Caco-2 cells, grown on Transwell inserts, ZnO-control, replicate 1	Insert	Caco-2	Static	Oxic	21.25	Long	21 days	Control	5
158620	GSE158620	GSM4804485	Affymetrix Human Gene 2.1 ST Array	hugene21	pd.hugene.2.1.st	hugene21sttranscriptcluster.db	Caco-2 cells, grown on Transwell inserts, ZnO-control, replicate 2	Insert	Caco-2	Static	Oxic	21.25	Long	21 days	Control	6
158620	GSE158620	GSM4804486	Affymetrix Human Gene 2.1 ST Array	hugene21	pd.hugene.2.1.st	hugene21sttranscriptcluster.db	Caco-2 cells, grown on Transwell inserts, ZnO-control, replicate 3	Insert	Caco-2	Static	Oxic	21.25	Long	21 days	Control	7
158620	GSE158620	GSM4804490	Affymetrix Human Gene 2.1 ST Array	hugene21	pd.hugene.2.1.st	hugene21sttranscriptcluster.db	Caco-2 cells, grown in a microfluidic device, ZnO-control, replicate 1	Chip	Caco-2	Dynamic	Oxic	21.25	Long	21 days	Control	5
158620	GSE158620	GSM4804491	Affymetrix Human Gene 2.1 ST Array	hugene21	pd.hugene.2.1.st	hugene21sttranscriptcluster.db	Caco-2 cells, grown in a microfluidic device, ZnO-control, replicate 3	Chip	Caco-2	Dynamic	Oxic	21.25	Long	21 days	Control	7
158620	GSE158620	GSM4804492	Affymetrix Human Gene 2.1 ST Array	hugene21	pd.hugene.2.1.st	hugene21sttranscriptcluster.db	Caco-2 cells, grown in a microfluidic device, ZnO-control, replicate 4	Chip	Caco-2	Dynamic	Oxic	21.25	Long	21 days	Control	8
158620	GSE158620	GSM4804496	Affymetrix Human Gene 2.1 ST Array	hugene21	pd.hugene.2.1.st	hugene21sttranscriptcluster.db	Caco-2 cells, grown on Transwell inserts, TiO2-control, replicate 1	Insert	Caco-2	Static	Oxic	21.25	Long	21 days	Control	1
158620	GSE158620	GSM4804497	Affymetrix Human Gene 2.1 ST Array	hugene21	pd.hugene.2.1.st	hugene21sttranscriptcluster.db	Caco-2 cells, grown in a microfluidic device, TiO2-control, replicate 3	Chip	Caco-2	Dynamic	Oxic	21.25	Long	21 days	Control	3
158620	GSE158620	GSM4804499	Affymetrix Human Gene 2.1 ST Array	hugene21	pd.hugene.2.1.st	hugene21sttranscriptcluster.db	Caco-2 cells, grown on Transwell inserts, ZnO-control, replicate 4	Insert	Caco-2	Static	Oxic	21.25	Long	21 days	Control	8
158620	GSE158620	GSM4804501	Affymetrix Human Gene 2.1 ST Array	hugene21	pd.hugene.2.1.st	hugene21sttranscriptcluster.db	Caco-2 cells, grown in a microfluidic device, ZnO-control, replicate 2	Chip	Caco-2	Dynamic	Oxic	21.25	Long	21 days	Control	6
173729	GSE173729	GSM5277496	Affymetrix Human Gene 2.1 ST Array	hugene21	pd.hugene.2.1.st	hugene21sttranscriptcluster.db	Caco2, Stat, sample 3, batch 1	Insert	Caco-2	Static	Oxic	15	Medium	15 days	Control	1
173729	GSE173729	GSM5277498	Affymetrix Human Gene 2.1 ST Array	hugene21	pd.hugene.2.1.st	hugene21sttranscriptcluster.db	Caco2, Stat, sample 1, batch 2	Insert	Caco-2	Static	Oxic	15	Medium	15 days	Control	2
173729	GSE173729	GSM5277500	Affymetrix Human Gene 2.1 ST Array	hugene21	pd.hugene.2.1.st	hugene21sttranscriptcluster.db	Caco2, Stat, sample 2, batch 3	Insert	Caco-2	Static	Oxic	15	Medium	15 days	Control	3
173729	GSE173729	GSM5277497	Affymetrix Human Gene 2.1 ST Array	hugene21	pd.hugene.2.1.st	hugene21sttranscriptcluster.db	Caco2, SWMS, sample 2, batch 1	Insert	Caco-2	Dynamic	Oxic	15	Medium	15 days	Control	1
173729	GSE173729	GSM5277499	Affymetrix Human Gene 2.1 ST Array	hugene21	pd.hugene.2.1.st	hugene21sttranscriptcluster.db	Caco2, SWMS, sample 2, batch 2	Insert	Caco-2	Dynamic	Oxic	15	Medium	15 days	Control	2
173729	GSE173729	GSM5277501	Affymetrix Human Gene 2.1 ST Array	hugene21	pd.hugene.2.1.st	hugene21sttranscriptcluster.db	Caco2, SWMS, sample 1, batch 3	Insert	Caco-2	Dynamic	Oxic	15	Medium	15 days	Control	3
17625	GSE17625	GSM440049	Affymetrix Human Genome U133 Plus 2.0 Array	hgu133plus2	pd.hg.u133.plus.2	hgu133plus2.db	Caco-2, coculture_0h	Insert	Co-culture	Static	Oxic	14	Medium	14 days	Control	1	Control = with THP-1	No control available for Caco-2 only
17625	GSE17625	GSM440050	Affymetrix Human Genome U133 Plus 2.0 Array	hgu133plus2	pd.hg.u133.plus.2	hgu133plus2.db	Caco-2, coculture_1h	Insert	Co-culture	Static	Oxic	14.05	Medium	14.05 days (1 hour co-culture)	Control	1	Control = with THP-1	No control available for Caco-2 only
17625	GSE17625	GSM440051	Affymetrix Human Genome U133 Plus 2.0 Array	hgu133plus2	pd.hg.u133.plus.2	hgu133plus2.db	Caco-2, coculture_3h	Insert	Co-culture	Static	Oxic	14.13	Medium	14.13 days (3 hours co-culture)	Control	1	Control = with THP-1	No control available for Caco-2 only
17625	GSE17625	GSM440052	Affymetrix Human Genome U133 Plus 2.0 Array	hgu133plus2	pd.hg.u133.plus.2	hgu133plus2.db	Caco-2, coculture_6h	Insert	Co-culture	Static	Oxic	14.25	Medium	14.25 days (6 hours co-culture)	Control	1	Control = with THP-1	No control available for Caco-2 only
17625	GSE17625	GSM440053	Affymetrix Human Genome U133 Plus 2.0 Array	hgu133plus2	pd.hg.u133.plus.2	hgu133plus2.db	Caco-2, coculture_24h	Insert	Co-culture	Static	Oxic	15	Medium	15 days (1 day co-culture)	Control	1	Control = with THP-1	No control available for Caco-2 only
17625	GSE17625	GSM440054	Affymetrix Human Genome U133 Plus 2.0 Array	hgu133plus2	pd.hg.u133.plus.2	hgu133plus2.db	Caco-2, coculture_48h	Insert	Co-culture	Static	Oxic	16	Medium	16 days (2 days co-culture)	Control	1	Control = with THP-1	No control available for Caco-2 only
21976	GSE21976	GSM546506	NuGO array (human) NuGO_Hs1a520180	nugohs1a520180	pd.nugo.hs1a520180	nugohs1a520180.db	Control 2h-A	Insert	Caco-2	Static	Anoxic apical	4.08	Short	4.08 days	Control	1	Bacterium 6 = Bifidobacterium bifidum PRL2010	4 days postconfluence…. For experiments, TWs were moved to MACS-MG-1000 anaerobic workstation at 37C
21976	GSE21976	GSM546507	NuGO array (human) NuGO_Hs1a520180	nugohs1a520180	pd.nugo.hs1a520180	nugohs1a520180.db	Control 2h-B	Insert	Caco-2	Static	Anoxic apical	4.08	Short	4.08 days	Control	2	Bacterium 6 = Bifidobacterium bifidum PRL2010	4 days postconfluence…. For experiments, TWs were moved to MACS-MG-1000 anaerobic workstation at 37C
21976	GSE21976	GSM546508	NuGO array (human) NuGO_Hs1a520180	nugohs1a520180	pd.nugo.hs1a520180	nugohs1a520180.db	Control 4h-A	Insert	Caco-2	Static	Anoxic apical	4.17	Short	4.17 days	Control	1	Bacterium 6 = Bifidobacterium bifidum PRL2010	4 days postconfluence…. For experiments, TWs were moved to MACS-MG-1000 anaerobic workstation at 37C
21976	GSE21976	GSM546509	NuGO array (human) NuGO_Hs1a520180	nugohs1a520180	pd.nugo.hs1a520180	nugohs1a520180.db	Control 4h-B	Insert	Caco-2	Static	Anoxic apical	4.17	Short	4.17 days	Control	2	Bacterium 6 = Bifidobacterium bifidum PRL2010	4 days postconfluence…. For experiments, TWs were moved to MACS-MG-1000 anaerobic workstation at 37C
21976	GSE21976	GSM546502	NuGO array (human) NuGO_Hs1a520180	nugohs1a520180	pd.nugo.hs1a520180	nugohs1a520180.db	B. bifidum 2h-A	Insert	Caco-2	Static	Anoxic apical	4.08	Short	4.08 days (2 hours exposure)	B6	1	Bacterium 6 = Bifidobacterium bifidum PRL2010	4 days postconfluence…. For experiments, TWs were moved to MACS-MG-1000 anaerobic workstation at 37C
21976	GSE21976	GSM546503	NuGO array (human) NuGO_Hs1a520180	nugohs1a520180	pd.nugo.hs1a520180	nugohs1a520180.db	B. bifidum 2h-B	Insert	Caco-2	Static	Anoxic apical	4.08	Short	4.08 days (2 hours exposure)	B6	2	Bacterium 6 = Bifidobacterium bifidum PRL2010	4 days postconfluence…. For experiments, TWs were moved to MACS-MG-1000 anaerobic workstation at 37C
21976	GSE21976	GSM546504	NuGO array (human) NuGO_Hs1a520180	nugohs1a520180	pd.nugo.hs1a520180	nugohs1a520180.db	B. bifidum 4h-A	Insert	Caco-2	Static	Anoxic apical	4.17	Short	4.17 days (4 hours exposed)	B6	1	Bacterium 6 = Bifidobacterium bifidum PRL2010	4 days postconfluence…. For experiments, TWs were moved to MACS-MG-1000 anaerobic workstation at 37C
21976	GSE21976	GSM546505	NuGO array (human) NuGO_Hs1a520180	nugohs1a520180	pd.nugo.hs1a520180	nugohs1a520180.db	B. bifidum 4h-B	Insert	Caco-2	Static	Anoxic apical	4.17	Short	4.17 days (4 hours exposed)	B6	2	Bacterium 6 = Bifidobacterium bifidum PRL2010	4 days postconfluence…. For experiments, TWs were moved to MACS-MG-1000 anaerobic workstation at 37C
30292	GSE30292	GSM750857	Affymetrix Human Genome U133 Plus 2.0 Array	hgu133plus2	pd.hg.u133.plus.2	hgu133plus2.db	Caco-2LD cells, grown on filters (63_cacoF) [cell line]	Insert	Caco-2	Static	Oxic	21	Long	21 days	Control	1	Control = LD grown
30292	GSE30292	GSM750858	Affymetrix Human Genome U133 Plus 2.0 Array	hgu133plus2	pd.hg.u133.plus.2	hgu133plus2.db	Caco-2LD cells, grown on filters (64_cacoF) [cell line]	Insert	Caco-2	Static	Oxic	21	Long	21 days	Control	2	Control = LD grown
30292	GSE30292	GSM750859	Affymetrix Human Genome U133 Plus 2.0 Array	hgu133plus2	pd.hg.u133.plus.2	hgu133plus2.db	Caco-2LD cells, grown on filters (65_cacoF) [cell line]	Insert	Caco-2	Static	Oxic	21	Long	21 days	Control	3	Control = LD grown
30364	GSE30364	GSM753507	Affymetrix GeneChip Human Genome HG-U133 Plus 2 Array	hgu133plus2	pd.hg.u133.plus.2	hgu133plus2.db	Caco-2 sample 2 = control sample	Insert	Caco-2	Static	Oxic	14.25	Medium	14.25 days	Control	1
30364	GSE30364	GSM753508	Affymetrix GeneChip Human Genome HG-U133 Plus 2 Array	hgu133plus2	pd.hg.u133.plus.2	hgu133plus2.db	Caco-2 sample 1 = control sample	Insert	Caco-2	Static	Oxic	14.25	Medium	14.25 days	Control	2
30364	GSE30364	GSM753509	Affymetrix GeneChip Human Genome HG-U133 Plus 2 Array	hgu133plus2	pd.hg.u133.plus.2	hgu133plus2.db	Caco-2 sample 3 = control sample	Insert	Caco-2	Static	Oxic	14.25	Medium	14.25 days	Control	3
65790	GSE65790	GSM1606387	Affymetrix Human Gene 1.0 ST Array	hugene10	pd.hugene.1.0.st.v1	hugene10sttranscriptcluster.db	Gut Chip-1	Chip	Co-culture	Dynamic	Oxic	7	Short	7 days	Control	1	Bacterial community 1 = VSL#3
65790	GSE65790	GSM1606388	Affymetrix Human Gene 1.0 ST Array	hugene10	pd.hugene.1.0.st.v1	hugene10sttranscriptcluster.db	Gut Chip-2	Chip	Co-culture	Dynamic	Oxic	7	Short	7 days	Control	2	Bacterial community 1 = VSL#3
65790	GSE65790	GSM1606389	Affymetrix Human Gene 1.0 ST Array	hugene10	pd.hugene.1.0.st.v1	hugene10sttranscriptcluster.db	Gut Chip + VSL#3-1	Chip	Co-culture	Dynamic	Oxic	7	Short	7 days (72 hours exposed)	BC1	1	Bacterial community 1 = VSL#3
65790	GSE65790	GSM1606390	Affymetrix Human Gene 1.0 ST Array	hugene10	pd.hugene.1.0.st.v1	hugene10sttranscriptcluster.db	Gut Chip + VSL#3-2	Chip	Co-culture	Dynamic	Oxic	7	Short	7 days (72 hours exposed)	BC1	2	Bacterial community 1 = VSL#3
65790	GSE65790	GSM1606385	Affymetrix Human Gene 1.0 ST Array	hugene10	pd.hugene.1.0.st.v1	hugene10sttranscriptcluster.db	Transwell-1	Insert	Caco-2	Static	Oxic	NR	NR	NR	Control	1
65790	GSE65790	GSM1606386	Affymetrix Human Gene 1.0 ST Array	hugene10	pd.hugene.1.0.st.v1	hugene10sttranscriptcluster.db	Transwell-2	Insert	Caco-2	Static	Oxic	NR	NR	NR	Control	2
7259	GSE7259	GSM174945	Affymetrix Human Genome U133A 2.0 Array	hgu133a2	pd.hg.u133a.2	hgu133a2.db	Control day 05 sample 1	Insert	Caco-2	Static	Oxic	7	Short	7 days	Control	1		Timepoint is postconfluency (2 days = t0)
7259	GSE7259	GSM174946	Affymetrix Human Genome U133A 2.0 Array	hgu133a2	pd.hg.u133a.2	hgu133a2.db	Control day 05 sample 2	Insert	Caco-2	Static	Oxic	7	Short	7 days	Control	2		Timepoint is postconfluency (2 days = t0)
7259	GSE7259	GSM174949	Affymetrix Human Genome U133A 2.0 Array	hgu133a2	pd.hg.u133a.2	hgu133a2.db	Control day 10 sample 1	Insert	Caco-2	Static	Oxic	12	Medium	12 days	Control	1		Timepoint is postconfluency (2 days = t0)
7259	GSE7259	GSM174950	Affymetrix Human Genome U133A 2.0 Array	hgu133a2	pd.hg.u133a.2	hgu133a2.db	Control day 10 sample 2	Insert	Caco-2	Static	Oxic	12	Medium	12 days	Control	2		Timepoint is postconfluency (2 days = t0)
79383	GSE79383	GSM2094166	Affymetrix Human Transcriptome Array 2.0	hta20	pd.hta.2.0	hta20transcriptcluster.db	Caco-2 human epithelial colorectal adenocarcinoma cells, mRNA, anaerobic control, rep1	Chip	Caco-2	Dynamic	Anoxic apical	8	Short	8 days	Control	1	Bacterium 7 = LGG (separated by PC membrane); Bacterium 8 and 9 = LGG + B. caccae (separated by PC membrane)
79383	GSE79383	GSM2094167	Affymetrix Human Transcriptome Array 2.0	hta20	pd.hta.2.0	hta20transcriptcluster.db	Caco-2 human epithelial colorectal adenocarcinoma cells, mRNA, anaerobic control, rep2	Chip	Caco-2	Dynamic	Anoxic apical	8	Short	8 days	Control	2	Bacterium 7 = LGG (separated by PC membrane); Bacterium 8 and 9 = LGG + B. caccae (separated by PC membrane)
79383	GSE79383	GSM2094168	Affymetrix Human Transcriptome Array 2.0	hta20	pd.hta.2.0	hta20transcriptcluster.db	Caco-2 human epithelial colorectal adenocarcinoma cells, mRNA, anaerobic control, rep3	Chip	Caco-2	Dynamic	Anoxic apical	8	Short	8 days	Control	3	Bacterium 7 = LGG (separated by PC membrane); Bacterium 8 and 9 = LGG + B. caccae (separated by PC membrane)
79383	GSE79383	GSM2094169	Affymetrix Human Transcriptome Array 2.0	hta20	pd.hta.2.0	hta20transcriptcluster.db	Caco-2 human epithelial colorectal adenocarcinoma cells, mRNA, anaerobic co-culture (LGG), rep1	Chip	Caco-2	Dynamic	Anoxic apical	8	Short	8 days	B7	1	Bacterium 7 = LGG (separated by PC membrane); Bacterium 8 and 9 = LGG + B. caccae (separated by PC membrane)
79383	GSE79383	GSM2094170	Affymetrix Human Transcriptome Array 2.0	hta20	pd.hta.2.0	hta20transcriptcluster.db	Caco-2 human epithelial colorectal adenocarcinoma cells, mRNA, anaerobic co-culture (LGG), rep2	Chip	Caco-2	Dynamic	Anoxic apical	8	Short	8 days	B7	2	Bacterium 7 = LGG (separated by PC membrane); Bacterium 8 and 9 = LGG + B. caccae (separated by PC membrane)
79383	GSE79383	GSM2094171	Affymetrix Human Transcriptome Array 2.0	hta20	pd.hta.2.0	hta20transcriptcluster.db	Caco-2 human epithelial colorectal adenocarcinoma cells, mRNA, anaerobic co-culture (LGG), rep3	Chip	Caco-2	Dynamic	Anoxic apical	8	Short	8 days	B7	3	Bacterium 7 = LGG (separated by PC membrane); Bacterium 8 and 9 = LGG + B. caccae (separated by PC membrane)
79383	GSE79383	GSM2094172	Affymetrix Human Transcriptome Array 2.0	hta20	pd.hta.2.0	hta20transcriptcluster.db	Caco-2 human epithelial colorectal adenocarcinoma cells, mRNA, anaerobic co-culture (LGG+B.caccae), rep1	Chip	Caco-2	Dynamic	Anoxic apical	8	Short	8 days	B7 and B8	1	Bacterium 7 = LGG (separated by PC membrane); Bacterium 8 and 9 = LGG + B. caccae (separated by PC membrane)
79383	GSE79383	GSM2094173	Affymetrix Human Transcriptome Array 2.0	hta20	pd.hta.2.0	hta20transcriptcluster.db	Caco-2 human epithelial colorectal adenocarcinoma cells, mRNA, anaerobic co-culture (LGG+B.caccae), rep2	Chip	Caco-2	Dynamic	Anoxic apical	8	Short	8 days	B7 and B8	2	Bacterium 7 = LGG (separated by PC membrane); Bacterium 8 and 9 = LGG + B. caccae (separated by PC membrane)
79383	GSE79383	GSM2094174	Affymetrix Human Transcriptome Array 2.0	hta20	pd.hta.2.0	hta20transcriptcluster.db	Caco-2 human epithelial colorectal adenocarcinoma cells, mRNA, anaerobic co-culture (LGG+B.caccae), rep3	Chip	Caco-2	Dynamic	Anoxic apical	8	Short	8 days	B7 and B8	3	Bacterium 7 = LGG (separated by PC membrane); Bacterium 8 and 9 = LGG + B. caccae (separated by PC membrane)
81867	GSE81867	GSM2176819	Affymetrix Human Gene 1.0 ST Array	hugene10	pd.hugene.1.0.st.v1	hugene10sttranscriptcluster.db	m_Chip_1_cells	Insert	Caco-2	Partially dynamic	Oxic	8	Short	8 days (1 day flow)	Control	1
81867	GSE81867	GSM2176820	Affymetrix Human Gene 1.0 ST Array	hugene10	pd.hugene.1.0.st.v1	hugene10sttranscriptcluster.db	m_Chip_2_cells	Insert	Caco-2	Partially dynamic	Oxic	8	Short	8 days (1 day flow)	Control	2
81867	GSE81867	GSM2176821	Affymetrix Human Gene 1.0 ST Array	hugene10	pd.hugene.1.0.st.v1	hugene10sttranscriptcluster.db	m_Chip_3_cells	Insert	Caco-2	Partially dynamic	Oxic	8	Short	8 days (1 day flow)	Control	3
81867	GSE81867	GSM2176822	Affymetrix Human Gene 1.0 ST Array	hugene10	pd.hugene.1.0.st.v1	hugene10sttranscriptcluster.db	m_Transwell_1_cells	Insert	Caco-2	Static	Oxic	8	Short	8 days	Control	1
81867	GSE81867	GSM2176823	Affymetrix Human Gene 1.0 ST Array	hugene10	pd.hugene.1.0.st.v1	hugene10sttranscriptcluster.db	m_Transwell_2_cells	Insert	Caco-2	Static	Oxic	8	Short	8 days	Control	2
81867	GSE81867	GSM2176824	Affymetrix Human Gene 1.0 ST Array	hugene10	pd.hugene.1.0.st.v1	hugene10sttranscriptcluster.db	m_Transwell_3_cells	Insert	Caco-2	Static	Oxic	8	Short	8 days	Control	3
